# Supplementary material for: Innovative Strategy toward Mutant CFTR Rescue in Cystic Fibrosis: Design and Synthesis of Thiadiazole Inhibitors of the E3 Ligase RNF5
Source: J Med Chem. 2023 Jul 13;66(14):9797–822. doi: 10.1021/acs.jmedchem.3c00608 (PMC10388311; doi:10.1021/acs.jmedchem.3c00608)
Supplement: Supplementary file 2 — jm3c00608_si_002.csv [file jm3c00608_si_002.csv]

Compound	SMILES
inh-2	CC1=NS/C(N1CC2=CC=CC=C2)=N\C(C3=CC=CC=C3)=N\C4=CC=CC=C4
analog-1	CC1=NS/C(N1C2=CC=CC=C2)=N\C(C3=CC=CC=C3)=N\C4=CC=CC=C4
1	CCC1=NS/C(N1CC2=CC=CC=C2)=N\C(C3=CC=CC=C3)=N\C4=CC=CC=C4
2	FCC1=NS/C(N1CC2=CC=CC=C2)=N\C(C3=CC=CC=C3)=N\C4=CC=CC=C4
3	CC(C)C1=NS/C(N1CC2=CC=CC=C2)=N\C(C3=CC=CC=C3)=N\C4=CC=CC=C4
4	CC1=NS/C(N1CCC2=CC=CC=C2)=N\C(C3=CC=CC=C3)=N\C4=CC=CC=C4
5	CC1=NS/C(N1CCCC2=CC=CC=C2)=N\C(C3=CC=CC=C3)=N\C4=CC=CC=C4
6	CC1=NS/C(N1CC2=CC=C(C)C=C2)=N\C(C3=CC=CC=C3)=N\C4=CC=CC=C4
7	CC1=NS/C(N1CC2=CC=C(OC)C=C2)=N\C(C3=CC=CC=C3)=N\C4=CC=CC=C4
8	CC1=NS/C(N1CC2=CC=C(O)C=C2)=N\C(C3=CC=CC=C3)=N\C4=CC=CC=C4
9	CC1=NS/C(N1CC2=CC=C(F)C=C2)=N\C(C3=CC=CC=C3)=N\C4=CC=CC=C4
10	CC1=NS/C(N1CC2=CC=C(Cl)C=C2)=N\C(C3=CC=CC=C3)=N\C4=CC=CC=C4
11	CC1=NS/C(N1CC2=CC=C(Br)C=C2)=N\C(C3=CC=CC=C3)=N\C4=CC=CC=C4
12	CC1=NS/C(N1CC2=CC=C(C(O)=O)C=C2)=N\C(C3=CC=CC=C3)=N\C4=CC=CC=C4
13	CC1=NS/C(N1CC2=CC=C(N)C=C2)=N\C(C3=CC=CC=C3)=N\C4=CC=CC=C4
14	CC1=NS/C(N1CC2=CC(C)=CC=C2)=N\C(C3=CC=CC=C3)=N\C4=CC=CC=C4
15	CC1=NS/C(N1CC2=CC(C(F)(F)F)=CC=C2)=N\C(C3=CC=CC=C3)=N\C4=CC=CC=C4
16	CC1=NS/C(N1CC2=CC(OC)=CC=C2)=N\C(C3=CC=CC=C3)=N\C4=CC=CC=C4
17	CC1=NS/C(N1CC2=CC(O)=CC=C2)=N\C(C3=CC=CC=C3)=N\C4=CC=CC=C4
18	CC1=NS/C(N1CC2=CC(OC(C)C)=CC=C2)=N\C(C3=CC=CC=C3)=N\C4=CC=CC=C4
19	CC1=NS/C(N1CC2=CC(OCC)=CC=C2)=N\C(C3=CC=CC=C3)=N\C4=CC=CC=C4
20	CC1=NS/C(N1CC2=CC(N)=CC=C2)=N\C(C3=CC=CC=C3)=N\C4=CC=CC=C4
21	CC1=NS/C(N1CC2=CC(NC)=CC=C2)=N\C(C3=CC=CC=C3)=N\C4=CC=CC=C4
22	CC1=NS/C(N1CC2=CC(N(C)C)=CC=C2)=N\C(C3=CC=CC=C3)=N\C4=CC=CC=C4
23	CC1=NS/C(N1CC2=CC(F)=CC=C2)=N\C(C3=CC=CC=C3)=N\C4=CC=CC=C4
24	CC1=NS/C(N1CC2=CC(Cl)=CC=C2)=N\C(C3=CC=CC=C3)=N\C4=CC=CC=C4
25	CC1=NS/C(N1CC2=C(C)C=CC=C2)=N\C(C3=CC=CC=C3)=N\C4=CC=CC=C4
26	CC1=NS/C(N1CC2=C(C(F)(F)F)C=CC=C2)=N\C(C3=CC=CC=C3)=N\C4=CC=CC=C4
27	CC1=NS/C(N1CC2=C(OC)C=CC=C2)=N\C(C3=CC=CC=C3)=N\C4=CC=CC=C4
28	CC1=NS/C(N1CC2=C(Cl)C=CC=C2)=N\C(C3=CC=CC=C3)=N\C4=CC=CC=C4
29	CC1=NS/C(N1CC2=C(N)C=CC=C2)=N\C(C3=CC=CC=C3)=N\C4=CC=CC=C4
30	CC1=NS/C(N1CC2=CC=CC=C2)=N\C(C3=CC=C(OC)C=C3)=N\C4=CC=CC=C4
31	CC1=NS/C(N1CC2=CC=CC=C2)=N\C(C3=CC=CC(OC)=C3)=N\C4=CC=CC=C4
32	CC1=NS/C(N1CC2=CC=CC=C2)=N\C(C3=CC=CC(O)=C3)=N\C4=CC=CC=C4
33	CC1=NS/C(N1CC2=CC=CC=C2)=N\C(C3=CC=CC=C3OC)=N\C4=CC=CC=C4
34	CC1=NS/C(N1CC2=CC=CC=C2)=N\C(C3=CC=NC=C3)=N\C4=CC=CC=C4
35	CC1=NS/C(N1CC2=CC=CC=C2)=N\C(C3=CC=CN=C3)=N\C4=CC=CC=C4
36	CC1=NS/C(N1CC2=CC=CC=C2)=N\C(C3=CC=CO3)=N\C4=CC=CC=C4
37	CC1=NS/C(N1CC2=CC=CC=C2)=N\C(C3=CC=CC=C3)=N\C4=CC=CC(C)=C4
38	CC1=NS/C(N1CC2=CC=CC=C2)=N\C(C3=CC=CC=C3)=N\CC4=CC=CC=C4
39	CC1=NS/C(N1CC2=CC=CC=C2)=N\C(C3=CC=CC=C3)=N\C4CCCCC4
40	CC1=NS/C(N1CC2=CC=CC=C2)=N\C(C3=CC=CC=C3)=N\C4=CC=NC=C4
41	CC1=NS/C(N1CC2=CC=CC=C2)=N\C(C3=CC=CC=C3)=N\C4=CC=CN=C4
42	CC1=NS/C(N1CC2=CC=CC=C2)=N\C3=NC=CC=C3
43	CC1=NS/C(N1CC2=CC=CC=C2)=N\C3=NC=CC(CCOC)=C3
44	CC(S/1)=NN(CC2=CC=CC=C2)C1=N\C(C3=CC=CC=C3)=N\C4=CC=CC=C4
45	C1(/SC=NN1CC2=CC=CC=C2)=N/C(C3=CC=CC=C3)=N/C4=CC=CC=C4
46	C1(/SC=CN1CC2=CC=CC=C2)=N/C(C3=CC=CC=C3)=N/C4=CC=CC=C4
