# Supplementary material for: Innovative Strategy toward Mutant CFTR Rescue in Cystic Fibrosis: Design and Synthesis of Thiadiazole Inhibitors of the E3 Ligase RNF5
Source: J Med Chem. 2023 Jul 13;66(14):9797–822. doi: 10.1021/acs.jmedchem.3c00608 (PMC10388311; doi:10.1021/acs.jmedchem.3c00608)
Supplement: Supplementary file 4 — jm3c00608_si_004.pdb [file jm3c00608_si_004.pdb]

REMARK   4      COMPLIES WITH FORMAT V. 3.0, 1-DEC-2006
REMARK 888
REMARK 888 WRITTEN BY MAESTRO (A PRODUCT OF SCHRODINGER, LLC)
TITLE     Inh2_dock
CRYST1   59.300   79.341   53.438  90.00  90.00  90.00 P 1           0
MODEL        1
ATOM      1  CH3 ACE A   3      -0.313  16.847 -12.378  1.00  0.00           C  
ATOM      2  C   ACE A   3       0.290  18.124 -11.801  1.00  0.00           C  
ATOM      3  O   ACE A   3       0.670  18.150 -10.631  1.00  0.00           O  
ATOM      4 1H   ACE A   3      -1.290  16.657 -11.935  1.00  0.00           H  
ATOM      5 2H   ACE A   3      -0.438  16.914 -13.459  1.00  0.00           H  
ATOM      6 3H   ACE A   3       0.331  15.995 -12.160  1.00  0.00           H  
ATOM      7  N   ALA A   4       0.377  19.174 -12.636  1.00  0.00           N  
ATOM      8  CA  ALA A   4       0.917  20.493 -12.293  1.00  0.00           C  
ATOM      9  C   ALA A   4       0.102  21.214 -11.207  1.00  0.00           C  
ATOM     10  O   ALA A   4      -1.109  21.017 -11.119  1.00  0.00           O  
ATOM     11  CB  ALA A   4       0.975  21.346 -13.569  1.00  0.00           C  
ATOM     12  HB1 ALA A   4       1.598  20.873 -14.329  1.00  0.00           H  
ATOM     13  HB2 ALA A   4      -0.019  21.493 -13.997  1.00  0.00           H  
ATOM     14  HB3 ALA A   4       1.397  22.331 -13.368  1.00  0.00           H  
ATOM     15  H2  ALA A   4       0.024  19.081 -13.577  1.00  0.00           H  
ATOM     16  HA  ALA A   4       1.934  20.349 -11.924  1.00  0.00           H  
ATOM     17  N   GLU A   5       0.795  22.043 -10.408  1.00  0.00           N  
ATOM     18  CA  GLU A   5       0.250  22.840  -9.299  1.00  0.00           C  
ATOM     19  C   GLU A   5      -0.391  21.974  -8.191  1.00  0.00           C  
ATOM     20  O   GLU A   5      -1.419  22.356  -7.633  1.00  0.00           O  
ATOM     21  CB  GLU A   5      -0.696  23.956  -9.822  1.00  0.00           C  
ATOM     22  CG  GLU A   5      -0.135  24.825 -10.971  1.00  0.00           C  
ATOM     23  CD  GLU A   5       1.199  25.490 -10.630  1.00  0.00           C  
ATOM     24  OE1 GLU A   5       1.173  26.441  -9.819  1.00  0.00           O  
ATOM     25  OE2 GLU A   5       2.223  25.023 -11.177  1.00  0.00           O1-
ATOM     26  HB2 GLU A   5      -1.639  23.516 -10.153  1.00  0.00           H  
ATOM     27  HB3 GLU A   5      -0.961  24.615  -8.994  1.00  0.00           H  
ATOM     28  HG2 GLU A   5      -0.018  24.227 -11.875  1.00  0.00           H  
ATOM     29  HG3 GLU A   5      -0.855  25.605 -11.221  1.00  0.00           H  
ATOM     30  H   GLU A   5       1.782  22.173 -10.581  1.00  0.00           H  
ATOM     31  HA  GLU A   5       1.109  23.319  -8.828  1.00  0.00           H  
ATOM     32  N   GLU A   6       0.239  20.818  -7.908  1.00  0.00           N  
ATOM     33  CA  GLU A   6      -0.172  19.801  -6.933  1.00  0.00           C  
ATOM     34  C   GLU A   6      -1.514  19.139  -7.304  1.00  0.00           C  
ATOM     35  O   GLU A   6      -2.424  19.099  -6.476  1.00  0.00           O  
ATOM     36  CB  GLU A   6      -0.151  20.358  -5.485  1.00  0.00           C  
ATOM     37  CG  GLU A   6       1.221  20.908  -5.049  1.00  0.00           C  
ATOM     38  CD  GLU A   6       1.171  21.516  -3.649  1.00  0.00           C  
ATOM     39  OE1 GLU A   6       0.394  22.479  -3.471  1.00  0.00           O  
ATOM     40  OE2 GLU A   6       1.911  21.022  -2.771  1.00  0.00           O1-
ATOM     41  HB2 GLU A   6      -0.913  21.132  -5.373  1.00  0.00           H  
ATOM     42  HB3 GLU A   6      -0.438  19.567  -4.790  1.00  0.00           H  
ATOM     43  HG2 GLU A   6       1.969  20.114  -5.077  1.00  0.00           H  
ATOM     44  HG3 GLU A   6       1.563  21.684  -5.733  1.00  0.00           H  
ATOM     45  H   GLU A   6       1.073  20.594  -8.430  1.00  0.00           H  
ATOM     46  HA  GLU A   6       0.583  19.018  -6.998  1.00  0.00           H  
ATOM     47  N   GLU A   7      -1.600  18.632  -8.549  1.00  0.00           N  
ATOM     48  CA  GLU A   7      -2.774  17.990  -9.162  1.00  0.00           C  
ATOM     49  C   GLU A   7      -3.938  18.979  -9.380  1.00  0.00           C  
ATOM     50  O   GLU A   7      -5.086  18.645  -9.090  1.00  0.00           O  
ATOM     51  CB  GLU A   7      -3.218  16.728  -8.371  1.00  0.00           C  
ATOM     52  CG  GLU A   7      -2.121  15.678  -8.102  1.00  0.00           C  
ATOM     53  CD  GLU A   7      -1.593  14.996  -9.362  1.00  0.00           C  
ATOM     54  OE1 GLU A   7      -2.431  14.481 -10.135  1.00  0.00           O  
ATOM     55  OE2 GLU A   7      -0.355  14.959  -9.521  1.00  0.00           O1-
ATOM     56  HB2 GLU A   7      -3.648  17.028  -7.418  1.00  0.00           H  
ATOM     57  HB3 GLU A   7      -4.037  16.241  -8.903  1.00  0.00           H  
ATOM     58  HG2 GLU A   7      -1.292  16.122  -7.554  1.00  0.00           H  
ATOM     59  HG3 GLU A   7      -2.526  14.904  -7.455  1.00  0.00           H  
ATOM     60  H   GLU A   7      -0.790  18.696  -9.152  1.00  0.00           H  
ATOM     61  HA  GLU A   7      -2.462  17.675 -10.157  1.00  0.00           H  
ATOM     62  N   ASP A   8      -3.614  20.192  -9.865  1.00  0.00           N  
ATOM     63  CA  ASP A   8      -4.540  21.315 -10.090  1.00  0.00           C  
ATOM     64  C   ASP A   8      -5.183  21.811  -8.775  1.00  0.00           C  
ATOM     65  O   ASP A   8      -6.381  22.093  -8.734  1.00  0.00           O  
ATOM     66  CB  ASP A   8      -5.591  21.072 -11.212  1.00  0.00           C  
ATOM     67  CG  ASP A   8      -5.039  20.527 -12.537  1.00  0.00           C  
ATOM     68  OD1 ASP A   8      -5.865  19.976 -13.297  1.00  0.00           O  
ATOM     69  OD2 ASP A   8      -3.839  20.743 -12.816  1.00  0.00           O1-
ATOM     70  HB2 ASP A   8      -6.333  20.361 -10.846  1.00  0.00           H  
ATOM     71  HB3 ASP A   8      -6.112  22.004 -11.432  1.00  0.00           H  
ATOM     72  H   ASP A   8      -2.653  20.375 -10.124  1.00  0.00           H  
ATOM     73  HA  ASP A   8      -3.906  22.138 -10.423  1.00  0.00           H  
ATOM     74  N   GLY A   9      -4.364  21.877  -7.712  1.00  0.00           N  
ATOM     75  CA  GLY A   9      -4.772  22.240  -6.356  1.00  0.00           C  
ATOM     76  C   GLY A   9      -5.235  21.023  -5.534  1.00  0.00           C  
ATOM     77  O   GLY A   9      -5.427  21.166  -4.326  1.00  0.00           O  
ATOM     78  HA3 GLY A   9      -5.567  22.986  -6.380  1.00  0.00           H  
ATOM     79  H   GLY A   9      -3.387  21.647  -7.836  1.00  0.00           H  
ATOM     80  HA2 GLY A   9      -3.920  22.698  -5.853  1.00  0.00           H  
ATOM     81  N   GLY A  10      -5.393  19.841  -6.156  1.00  0.00           N  
ATOM     82  CA  GLY A  10      -5.738  18.587  -5.491  1.00  0.00           C  
ATOM     83  C   GLY A  10      -7.215  18.528  -5.057  1.00  0.00           C  
ATOM     84  O   GLY A  10      -7.445  18.325  -3.865  1.00  0.00           O  
ATOM     85  HA3 GLY A  10      -5.087  18.454  -4.626  1.00  0.00           H  
ATOM     86  H   GLY A  10      -5.216  19.789  -7.150  1.00  0.00           H  
ATOM     87  HA2 GLY A  10      -5.534  17.757  -6.166  1.00  0.00           H  
ATOM     88  N   PRO A  11      -8.209  18.722  -5.960  1.00  0.00           N  
ATOM     89  CA  PRO A  11      -9.646  18.702  -5.613  1.00  0.00           C  
ATOM     90  C   PRO A  11     -10.130  17.340  -5.078  1.00  0.00           C  
ATOM     91  O   PRO A  11      -9.765  16.299  -5.624  1.00  0.00           O  
ATOM     92  CD  PRO A  11      -8.021  18.865  -7.405  1.00  0.00           C  
ATOM     93  CB  PRO A  11     -10.341  19.088  -6.929  1.00  0.00           C  
ATOM     94  CG  PRO A  11      -9.393  18.616  -8.017  1.00  0.00           C  
ATOM     95  HD3 PRO A  11      -7.691  19.881  -7.623  1.00  0.00           H  
ATOM     96  HD2 PRO A  11      -7.288  18.165  -7.805  1.00  0.00           H  
ATOM     97  HB2 PRO A  11     -11.341  18.667  -7.038  1.00  0.00           H  
ATOM     98  HB3 PRO A  11     -10.440  20.174  -6.976  1.00  0.00           H  
ATOM     99  HG3 PRO A  11      -9.538  19.121  -8.972  1.00  0.00           H  
ATOM    100  HG2 PRO A  11      -9.530  17.547  -8.179  1.00  0.00           H  
ATOM    101  HA  PRO A  11      -9.846  19.467  -4.861  1.00  0.00           H  
ATOM    102  N   GLU A  12     -10.920  17.393  -3.995  1.00  0.00           N  
ATOM    103  CA  GLU A  12     -11.327  16.269  -3.147  1.00  0.00           C  
ATOM    104  C   GLU A  12     -12.161  15.173  -3.845  1.00  0.00           C  
ATOM    105  O   GLU A  12     -12.142  14.035  -3.374  1.00  0.00           O  
ATOM    106  CB  GLU A  12     -12.083  16.799  -1.901  1.00  0.00           C  
ATOM    107  CG  GLU A  12     -11.271  17.685  -0.923  1.00  0.00           C  
ATOM    108  CD  GLU A  12     -10.902  19.082  -1.435  1.00  0.00           C  
ATOM    109  OE1 GLU A  12      -9.790  19.540  -1.099  1.00  0.00           O  
ATOM    110  OE2 GLU A  12     -11.719  19.672  -2.178  1.00  0.00           O1-
ATOM    111  H   GLU A  12     -11.175  18.302  -3.628  1.00  0.00           H  
ATOM    112  HA  GLU A  12     -10.412  15.788  -2.799  1.00  0.00           H  
ATOM    113  HB3 GLU A  12     -12.469  15.951  -1.332  1.00  0.00           H  
ATOM    114  HB2 GLU A  12     -12.971  17.346  -2.223  1.00  0.00           H  
ATOM    115  HG3 GLU A  12     -10.362  17.160  -0.628  1.00  0.00           H  
ATOM    116  HG2 GLU A  12     -11.850  17.825  -0.010  1.00  0.00           H  
ATOM    117  N   GLY A  13     -12.872  15.524  -4.931  1.00  0.00           N  
ATOM    118  CA  GLY A  13     -13.777  14.635  -5.665  1.00  0.00           C  
ATOM    119  C   GLY A  13     -13.036  13.478  -6.356  1.00  0.00           C  
ATOM    120  O   GLY A  13     -13.283  12.332  -5.981  1.00  0.00           O  
ATOM    121  HA3 GLY A  13     -14.323  15.215  -6.409  1.00  0.00           H  
ATOM    122  H   GLY A  13     -12.826  16.483  -5.245  1.00  0.00           H  
ATOM    123  HA2 GLY A  13     -14.519  14.230  -4.977  1.00  0.00           H  
ATOM    124  N   PRO A  14     -12.104  13.737  -7.305  1.00  0.00           N  
ATOM    125  CA  PRO A  14     -11.304  12.673  -7.941  1.00  0.00           C  
ATOM    126  C   PRO A  14     -10.305  11.969  -7.004  1.00  0.00           C  
ATOM    127  O   PRO A  14      -9.994  10.808  -7.257  1.00  0.00           O  
ATOM    128  CD  PRO A  14     -11.851  15.032  -7.939  1.00  0.00           C  
ATOM    129  CB  PRO A  14     -10.603  13.378  -9.114  1.00  0.00           C  
ATOM    130  CG  PRO A  14     -10.545  14.840  -8.703  1.00  0.00           C  
ATOM    131  HD3 PRO A  14     -12.668  15.242  -8.630  1.00  0.00           H  
ATOM    132  HD2 PRO A  14     -11.778  15.868  -7.247  1.00  0.00           H  
ATOM    133  HB2 PRO A  14      -9.616  12.974  -9.346  1.00  0.00           H  
ATOM    134  HB3 PRO A  14     -11.215  13.274 -10.011  1.00  0.00           H  
ATOM    135  HG3 PRO A  14     -10.431  15.524  -9.544  1.00  0.00           H  
ATOM    136  HG2 PRO A  14      -9.700  14.991  -8.030  1.00  0.00           H  
ATOM    137  HA  PRO A  14     -11.972  11.906  -8.339  1.00  0.00           H  
ATOM    138  N   ASN A  15      -9.853  12.646  -5.932  1.00  0.00           N  
ATOM    139  CA  ASN A  15      -8.994  12.070  -4.890  1.00  0.00           C  
ATOM    140  C   ASN A  15      -9.686  10.927  -4.126  1.00  0.00           C  
ATOM    141  O   ASN A  15      -9.057   9.894  -3.905  1.00  0.00           O  
ATOM    142  CB  ASN A  15      -8.565  13.166  -3.896  1.00  0.00           C  
ATOM    143  CG  ASN A  15      -7.615  14.229  -4.440  1.00  0.00           C  
ATOM    144  OD1 ASN A  15      -7.020  14.090  -5.508  1.00  0.00           O  
ATOM    145  ND2 ASN A  15      -7.465  15.306  -3.670  1.00  0.00           N  
ATOM    146  HB2 ASN A  15      -9.442  13.651  -3.468  1.00  0.00           H  
ATOM    147  HB3 ASN A  15      -8.036  12.706  -3.067  1.00  0.00           H  
ATOM    148 HD22 ASN A  15      -6.876  16.069  -3.971  1.00  0.00           H  
ATOM    149 HD21 ASN A  15      -7.969  15.392  -2.800  1.00  0.00           H  
ATOM    150  H   ASN A  15     -10.138  13.606  -5.795  1.00  0.00           H  
ATOM    151  HA  ASN A  15      -8.109  11.675  -5.391  1.00  0.00           H  
ATOM    152  N   ARG A  16     -10.968  11.116  -3.767  1.00  0.00           N  
ATOM    153  CA  ARG A  16     -11.795  10.115  -3.088  1.00  0.00           C  
ATOM    154  C   ARG A  16     -11.980   8.825  -3.911  1.00  0.00           C  
ATOM    155  O   ARG A  16     -11.950   7.737  -3.338  1.00  0.00           O  
ATOM    156  CB  ARG A  16     -13.141  10.763  -2.699  1.00  0.00           C  
ATOM    157  CG  ARG A  16     -14.106   9.839  -1.928  1.00  0.00           C  
ATOM    158  CD  ARG A  16     -15.353  10.546  -1.379  1.00  0.00           C  
ATOM    159  NE  ARG A  16     -16.113  11.252  -2.421  1.00  0.00           N  
ATOM    160  CZ  ARG A  16     -16.026  12.564  -2.700  1.00  0.00           C  
ATOM    161  NH1 ARG A  16     -15.228  13.374  -1.992  1.00  0.00           N  
ATOM    162  NH2 ARG A  16     -16.757  13.075  -3.697  1.00  0.00           N1+
ATOM    163  HB2 ARG A  16     -12.943  11.648  -2.095  1.00  0.00           H  
ATOM    164  HB3 ARG A  16     -13.638  11.119  -3.601  1.00  0.00           H  
ATOM    165  HG2 ARG A  16     -14.378   8.931  -2.468  1.00  0.00           H  
ATOM    166  HG3 ARG A  16     -13.543   9.511  -1.055  1.00  0.00           H  
ATOM    167  HD2 ARG A  16     -16.042   9.748  -1.102  1.00  0.00           H  
ATOM    168  HD3 ARG A  16     -15.184  11.109  -0.460  1.00  0.00           H  
ATOM    169  HE  ARG A  16     -16.702  10.677  -3.006  1.00  0.00           H  
ATOM    170 HH12 ARG A  16     -15.203  14.374  -2.202  1.00  0.00           H  
ATOM    171 HH11 ARG A  16     -14.660  13.011  -1.242  1.00  0.00           H  
ATOM    172 HH22 ARG A  16     -16.711  14.072  -3.905  1.00  0.00           H  
ATOM    173 HH21 ARG A  16     -17.362  12.488  -4.251  1.00  0.00           H  
ATOM    174  H   ARG A  16     -11.423  11.993  -3.985  1.00  0.00           H  
ATOM    175  HA  ARG A  16     -11.270   9.844  -2.172  1.00  0.00           H  
ATOM    176  N   GLU A  17     -12.124   8.981  -5.238  1.00  0.00           N  
ATOM    177  CA  GLU A  17     -12.259   7.899  -6.214  1.00  0.00           C  
ATOM    178  C   GLU A  17     -10.945   7.130  -6.467  1.00  0.00           C  
ATOM    179  O   GLU A  17     -11.005   5.965  -6.856  1.00  0.00           O  
ATOM    180  CB  GLU A  17     -12.824   8.488  -7.522  1.00  0.00           C  
ATOM    181  CG  GLU A  17     -14.223   9.122  -7.342  1.00  0.00           C  
ATOM    182  CD  GLU A  17     -14.793   9.765  -8.609  1.00  0.00           C  
ATOM    183  OE1 GLU A  17     -14.014   9.997  -9.560  1.00  0.00           O  
ATOM    184  OE2 GLU A  17     -16.014  10.032  -8.593  1.00  0.00           O1-
ATOM    185  HB2 GLU A  17     -12.130   9.236  -7.908  1.00  0.00           H  
ATOM    186  HB3 GLU A  17     -12.880   7.708  -8.283  1.00  0.00           H  
ATOM    187  HG2 GLU A  17     -14.925   8.363  -6.994  1.00  0.00           H  
ATOM    188  HG3 GLU A  17     -14.200   9.894  -6.575  1.00  0.00           H  
ATOM    189  H   GLU A  17     -12.136   9.916  -5.621  1.00  0.00           H  
ATOM    190  HA  GLU A  17     -12.982   7.180  -5.825  1.00  0.00           H  
ATOM    191  N   ARG A  18      -9.794   7.780  -6.219  1.00  0.00           N  
ATOM    192  CA  ARG A  18      -8.451   7.195  -6.288  1.00  0.00           C  
ATOM    193  C   ARG A  18      -8.037   6.486  -4.980  1.00  0.00           C  
ATOM    194  O   ARG A  18      -7.092   5.698  -5.023  1.00  0.00           O  
ATOM    195  CB  ARG A  18      -7.456   8.316  -6.645  1.00  0.00           C  
ATOM    196  CG  ARG A  18      -7.616   8.868  -8.072  1.00  0.00           C  
ATOM    197  CD  ARG A  18      -6.889  10.209  -8.242  1.00  0.00           C  
ATOM    198  NE  ARG A  18      -7.190  10.842  -9.532  1.00  0.00           N  
ATOM    199  CZ  ARG A  18      -6.808  12.078  -9.899  1.00  0.00           C  
ATOM    200  NH1 ARG A  18      -6.121  12.876  -9.067  1.00  0.00           N  
ATOM    201  NH2 ARG A  18      -7.125  12.525 -11.120  1.00  0.00           N1+
ATOM    202  HB2 ARG A  18      -7.608   9.128  -5.938  1.00  0.00           H  
ATOM    203  HB3 ARG A  18      -6.424   7.985  -6.513  1.00  0.00           H  
ATOM    204  HG2 ARG A  18      -7.193   8.129  -8.751  1.00  0.00           H  
ATOM    205  HG3 ARG A  18      -8.659   8.973  -8.367  1.00  0.00           H  
ATOM    206  HD2 ARG A  18      -7.089  10.879  -7.407  1.00  0.00           H  
ATOM    207  HD3 ARG A  18      -5.818  10.024  -8.252  1.00  0.00           H  
ATOM    208  HE  ARG A  18      -7.700  10.273 -10.193  1.00  0.00           H  
ATOM    209 HH12 ARG A  18      -5.825  13.797  -9.359  1.00  0.00           H  
ATOM    210 HH11 ARG A  18      -5.893  12.562  -8.135  1.00  0.00           H  
ATOM    211 HH22 ARG A  18      -6.848  13.451 -11.413  1.00  0.00           H  
ATOM    212 HH21 ARG A  18      -7.649  11.942 -11.757  1.00  0.00           H  
ATOM    213  H   ARG A  18      -9.837   8.743  -5.916  1.00  0.00           H  
ATOM    214  HA  ARG A  18      -8.427   6.451  -7.087  1.00  0.00           H  
ATOM    215  N   GLY A  19      -8.749   6.737  -3.864  1.00  0.00           N  
ATOM    216  CA  GLY A  19      -8.578   6.013  -2.601  1.00  0.00           C  
ATOM    217  C   GLY A  19      -7.537   6.650  -1.664  1.00  0.00           C  
ATOM    218  O   GLY A  19      -6.909   5.924  -0.894  1.00  0.00           O  
ATOM    219  HA3 GLY A  19      -8.315   4.970  -2.787  1.00  0.00           H  
ATOM    220  H   GLY A  19      -9.509   7.401  -3.908  1.00  0.00           H  
ATOM    221  HA2 GLY A  19      -9.538   6.001  -2.086  1.00  0.00           H  
ATOM    222  N   GLY A  20      -7.339   7.978  -1.720  1.00  0.00           N  
ATOM    223  CA  GLY A  20      -6.389   8.674  -0.852  1.00  0.00           C  
ATOM    224  C   GLY A  20      -6.626  10.184  -0.952  1.00  0.00           C  
ATOM    225  O   GLY A  20      -7.129  10.668  -1.961  1.00  0.00           O  
ATOM    226  HA3 GLY A  20      -5.371   8.450  -1.172  1.00  0.00           H  
ATOM    227  H   GLY A  20      -7.861   8.542  -2.377  1.00  0.00           H  
ATOM    228  HA2 GLY A  20      -6.494   8.343   0.182  1.00  0.00           H  
ATOM    229  N   ALA A  21      -6.240  10.929   0.098  1.00  0.00           N  
ATOM    230  CA  ALA A  21      -6.354  12.386   0.273  1.00  0.00           C  
ATOM    231  C   ALA A  21      -7.800  12.879   0.490  1.00  0.00           C  
ATOM    232  O   ALA A  21      -8.080  13.450   1.543  1.00  0.00           O  
ATOM    233  CB  ALA A  21      -5.630  13.159  -0.848  1.00  0.00           C  
ATOM    234  HB1 ALA A  21      -5.536  14.215  -0.592  1.00  0.00           H  
ATOM    235  HB2 ALA A  21      -4.625  12.769  -1.005  1.00  0.00           H  
ATOM    236  HB3 ALA A  21      -6.151  13.100  -1.802  1.00  0.00           H  
ATOM    237  H   ALA A  21      -5.836  10.445   0.888  1.00  0.00           H  
ATOM    238  HA  ALA A  21      -5.812  12.595   1.197  1.00  0.00           H  
ATOM    239  N   GLY A  22      -8.693  12.614  -0.478  1.00  0.00           N  
ATOM    240  CA  GLY A  22     -10.144  12.797  -0.365  1.00  0.00           C  
ATOM    241  C   GLY A  22     -10.817  11.558   0.258  1.00  0.00           C  
ATOM    242  O   GLY A  22     -12.017  11.588   0.525  1.00  0.00           O  
ATOM    243  HA3 GLY A  22     -10.557  12.954  -1.361  1.00  0.00           H  
ATOM    244  H   GLY A  22      -8.365  12.129  -1.303  1.00  0.00           H  
ATOM    245  HA2 GLY A  22     -10.384  13.684   0.223  1.00  0.00           H  
ATOM    246  N   ALA A  23     -10.044  10.484   0.489  1.00  0.00           N  
ATOM    247  CA  ALA A  23     -10.413   9.264   1.200  1.00  0.00           C  
ATOM    248  C   ALA A  23      -9.242   8.834   2.098  1.00  0.00           C  
ATOM    249  O   ALA A  23      -8.148   9.394   2.004  1.00  0.00           O  
ATOM    250  CB  ALA A  23     -10.765   8.170   0.178  1.00  0.00           C  
ATOM    251  HB1 ALA A  23      -9.979   8.051  -0.567  1.00  0.00           H  
ATOM    252  HB2 ALA A  23     -10.918   7.201   0.655  1.00  0.00           H  
ATOM    253  HB3 ALA A  23     -11.685   8.410  -0.351  1.00  0.00           H  
ATOM    254  H   ALA A  23      -9.065  10.544   0.248  1.00  0.00           H  
ATOM    255  HA  ALA A  23     -11.273   9.451   1.846  1.00  0.00           H  
ATOM    256  N   THR A  24      -9.490   7.835   2.957  1.00  0.00           N  
ATOM    257  CA  THR A  24      -8.467   7.224   3.807  1.00  0.00           C  
ATOM    258  C   THR A  24      -7.490   6.371   2.969  1.00  0.00           C  
ATOM    259  O   THR A  24      -7.925   5.598   2.114  1.00  0.00           O  
ATOM    260  CB  THR A  24      -9.105   6.315   4.893  1.00  0.00           C  
ATOM    261  OG1 THR A  24      -9.805   5.212   4.342  1.00  0.00           O  
ATOM    262  CG2 THR A  24     -10.060   7.074   5.828  1.00  0.00           C  
ATOM    263  HB  THR A  24      -8.305   5.900   5.508  1.00  0.00           H  
ATOM    264  HG1 THR A  24      -9.196   4.704   3.798  1.00  0.00           H  
ATOM    265 HG21 THR A  24     -10.918   7.478   5.289  1.00  0.00           H  
ATOM    266 HG22 THR A  24     -10.442   6.419   6.611  1.00  0.00           H  
ATOM    267 HG23 THR A  24      -9.550   7.906   6.314  1.00  0.00           H  
ATOM    268  H   THR A  24     -10.403   7.405   2.990  1.00  0.00           H  
ATOM    269  HA  THR A  24      -7.910   8.021   4.306  1.00  0.00           H  
ATOM    270  N   PHE A  25      -6.188   6.526   3.255  1.00  0.00           N  
ATOM    271  CA  PHE A  25      -5.112   5.718   2.680  1.00  0.00           C  
ATOM    272  C   PHE A  25      -5.101   4.288   3.248  1.00  0.00           C  
ATOM    273  O   PHE A  25      -5.472   4.087   4.406  1.00  0.00           O  
ATOM    274  CB  PHE A  25      -3.756   6.399   2.955  1.00  0.00           C  
ATOM    275  CG  PHE A  25      -3.491   7.668   2.164  1.00  0.00           C  
ATOM    276  CD1 PHE A  25      -3.843   8.929   2.689  1.00  0.00           C  
ATOM    277  CD2 PHE A  25      -3.010   7.586   0.840  1.00  0.00           C  
ATOM    278  CE1 PHE A  25      -3.631  10.077   1.937  1.00  0.00           C  
ATOM    279  CE2 PHE A  25      -2.811   8.746   0.103  1.00  0.00           C  
ATOM    280  CZ  PHE A  25      -3.109   9.986   0.653  1.00  0.00           C  
ATOM    281  HB2 PHE A  25      -3.659   6.622   4.019  1.00  0.00           H  
ATOM    282  HB3 PHE A  25      -2.945   5.704   2.731  1.00  0.00           H  
ATOM    283  HD1 PHE A  25      -4.258   9.009   3.683  1.00  0.00           H  
ATOM    284  HD2 PHE A  25      -2.782   6.626   0.400  1.00  0.00           H  
ATOM    285  HE1 PHE A  25      -3.879  11.045   2.349  1.00  0.00           H  
ATOM    286  HE2 PHE A  25      -2.427   8.680  -0.903  1.00  0.00           H  
ATOM    287  HZ  PHE A  25      -2.951  10.883   0.072  1.00  0.00           H  
ATOM    288  H   PHE A  25      -5.910   7.186   3.966  1.00  0.00           H  
ATOM    289  HA  PHE A  25      -5.261   5.654   1.600  1.00  0.00           H  
ATOM    290  N   GLU A  26      -4.619   3.337   2.432  1.00  0.00           N  
ATOM    291  CA  GLU A  26      -4.368   1.951   2.832  1.00  0.00           C  
ATOM    292  C   GLU A  26      -3.184   1.842   3.808  1.00  0.00           C  
ATOM    293  O   GLU A  26      -2.248   2.641   3.734  1.00  0.00           O  
ATOM    294  CB  GLU A  26      -4.098   1.101   1.568  1.00  0.00           C  
ATOM    295  CG  GLU A  26      -5.303   0.956   0.616  1.00  0.00           C  
ATOM    296  CD  GLU A  26      -6.485   0.217   1.248  1.00  0.00           C  
ATOM    297  OE1 GLU A  26      -6.263  -0.921   1.720  1.00  0.00           O  
ATOM    298  OE2 GLU A  26      -7.594   0.792   1.232  1.00  0.00           O1-
ATOM    299  H   GLU A  26      -4.342   3.582   1.493  1.00  0.00           H  
ATOM    300  HA  GLU A  26      -5.255   1.574   3.344  1.00  0.00           H  
ATOM    301  HB3 GLU A  26      -3.749   0.107   1.856  1.00  0.00           H  
ATOM    302  HB2 GLU A  26      -3.274   1.542   1.007  1.00  0.00           H  
ATOM    303  HG3 GLU A  26      -4.999   0.402  -0.272  1.00  0.00           H  
ATOM    304  HG2 GLU A  26      -5.631   1.936   0.267  1.00  0.00           H  
ATOM    305  N   CYS A  27      -3.239   0.828   4.687  1.00  0.00           N  
ATOM    306  CA  CYS A  27      -2.166   0.485   5.622  1.00  0.00           C  
ATOM    307  C   CYS A  27      -0.948  -0.061   4.858  1.00  0.00           C  
ATOM    308  O   CYS A  27      -1.109  -0.947   4.018  1.00  0.00           O  
ATOM    309  CB  CYS A  27      -2.632  -0.540   6.673  1.00  0.00           C  
ATOM    310  SG  CYS A  27      -3.789   0.237   7.834  1.00  0.00           S  
ATOM    311  H   CYS A  27      -4.040   0.213   4.688  1.00  0.00           H  
ATOM    312  HA  CYS A  27      -1.865   1.398   6.142  1.00  0.00           H  
ATOM    313  HB3 CYS A  27      -1.789  -0.931   7.244  1.00  0.00           H  
ATOM    314  HB2 CYS A  27      -3.126  -1.388   6.200  1.00  0.00           H  
ATOM    315  HG  CYS A  27      -4.005  -0.858   8.568  1.00  0.00           H  
ATOM    316  N   ASN A  28       0.238   0.493   5.171  1.00  0.00           N  
ATOM    317  CA  ASN A  28       1.547   0.151   4.588  1.00  0.00           C  
ATOM    318  C   ASN A  28       1.638   0.437   3.068  1.00  0.00           C  
ATOM    319  O   ASN A  28       2.354  -0.270   2.355  1.00  0.00           O  
ATOM    320  CB  ASN A  28       1.975  -1.301   4.937  1.00  0.00           C  
ATOM    321  CG  ASN A  28       1.939  -1.624   6.434  1.00  0.00           C  
ATOM    322  OD1 ASN A  28       0.939  -2.128   6.940  1.00  0.00           O  
ATOM    323  ND2 ASN A  28       3.035  -1.352   7.146  1.00  0.00           N  
ATOM    324  HB2 ASN A  28       1.328  -2.009   4.421  1.00  0.00           H  
ATOM    325  HB3 ASN A  28       2.984  -1.498   4.572  1.00  0.00           H  
ATOM    326 HD22 ASN A  28       3.055  -1.548   8.136  1.00  0.00           H  
ATOM    327 HD21 ASN A  28       3.846  -0.944   6.704  1.00  0.00           H  
ATOM    328  H   ASN A  28       0.258   1.217   5.874  1.00  0.00           H  
ATOM    329  HA  ASN A  28       2.271   0.829   5.043  1.00  0.00           H  
ATOM    330  N   ILE A  29       0.917   1.476   2.603  1.00  0.00           N  
ATOM    331  CA  ILE A  29       0.915   1.945   1.216  1.00  0.00           C  
ATOM    332  C   ILE A  29       2.269   2.577   0.827  1.00  0.00           C  
ATOM    333  O   ILE A  29       2.820   3.371   1.592  1.00  0.00           O  
ATOM    334  CB  ILE A  29      -0.244   2.960   0.970  1.00  0.00           C  
ATOM    335  CG1 ILE A  29      -0.465   3.281  -0.527  1.00  0.00           C  
ATOM    336  CG2 ILE A  29      -0.140   4.264   1.793  1.00  0.00           C  
ATOM    337  CD1 ILE A  29      -1.875   3.807  -0.850  1.00  0.00           C  
ATOM    338  H   ILE A  29       0.341   2.002   3.245  1.00  0.00           H  
ATOM    339  HA  ILE A  29       0.742   1.071   0.584  1.00  0.00           H  
ATOM    340  HB  ILE A  29      -1.145   2.450   1.309  1.00  0.00           H  
ATOM    341 HG13 ILE A  29      -0.296   2.383  -1.122  1.00  0.00           H  
ATOM    342 HG12 ILE A  29       0.275   4.006  -0.868  1.00  0.00           H  
ATOM    343 HG21 ILE A  29      -1.042   4.865   1.695  1.00  0.00           H  
ATOM    344 HG22 ILE A  29      -0.005   4.059   2.854  1.00  0.00           H  
ATOM    345 HG23 ILE A  29       0.691   4.890   1.469  1.00  0.00           H  
ATOM    346 HD11 ILE A  29      -1.823   4.719  -1.445  1.00  0.00           H  
ATOM    347 HD12 ILE A  29      -2.440   3.076  -1.427  1.00  0.00           H  
ATOM    348 HD13 ILE A  29      -2.456   4.030   0.045  1.00  0.00           H  
ATOM    349  N   CYS A  30       2.781   2.186  -0.350  1.00  0.00           N  
ATOM    350  CA  CYS A  30       4.078   2.620  -0.879  1.00  0.00           C  
ATOM    351  C   CYS A  30       3.994   3.980  -1.608  1.00  0.00           C  
ATOM    352  O   CYS A  30       5.029   4.620  -1.792  1.00  0.00           O  
ATOM    353  CB  CYS A  30       4.677   1.538  -1.804  1.00  0.00           C  
ATOM    354  SG  CYS A  30       4.970  -0.098  -1.023  1.00  0.00           S1-
ATOM    355  H   CYS A  30       2.286   1.510  -0.911  1.00  0.00           H  
ATOM    356  HA  CYS A  30       4.765   2.744  -0.039  1.00  0.00           H  
ATOM    357  HB3 CYS A  30       5.626   1.898  -2.208  1.00  0.00           H  
ATOM    358  HB2 CYS A  30       4.032   1.411  -2.676  1.00  0.00           H  
ATOM    359  N   LEU A  31       2.776   4.378  -2.022  1.00  0.00           N  
ATOM    360  CA  LEU A  31       2.403   5.595  -2.758  1.00  0.00           C  
ATOM    361  C   LEU A  31       2.914   5.688  -4.210  1.00  0.00           C  
ATOM    362  O   LEU A  31       2.463   6.576  -4.929  1.00  0.00           O  
ATOM    363  CB  LEU A  31       2.707   6.884  -1.949  1.00  0.00           C  
ATOM    364  CG  LEU A  31       1.699   7.161  -0.812  1.00  0.00           C  
ATOM    365  CD1 LEU A  31       2.229   8.240   0.158  1.00  0.00           C  
ATOM    366  CD2 LEU A  31       0.292   7.501  -1.357  1.00  0.00           C  
ATOM    367  H   LEU A  31       2.000   3.764  -1.820  1.00  0.00           H  
ATOM    368  HA  LEU A  31       1.325   5.512  -2.862  1.00  0.00           H  
ATOM    369  HB3 LEU A  31       2.704   7.754  -2.606  1.00  0.00           H  
ATOM    370  HB2 LEU A  31       3.719   6.836  -1.549  1.00  0.00           H  
ATOM    371  HG  LEU A  31       1.613   6.241  -0.234  1.00  0.00           H  
ATOM    372 HD11 LEU A  31       1.589   9.121   0.210  1.00  0.00           H  
ATOM    373 HD12 LEU A  31       2.304   7.840   1.170  1.00  0.00           H  
ATOM    374 HD13 LEU A  31       3.222   8.592  -0.122  1.00  0.00           H  
ATOM    375 HD21 LEU A  31      -0.434   6.753  -1.040  1.00  0.00           H  
ATOM    376 HD22 LEU A  31      -0.072   8.468  -1.015  1.00  0.00           H  
ATOM    377 HD23 LEU A  31       0.267   7.534  -2.446  1.00  0.00           H  
ATOM    378  N   GLU A  32       3.790   4.769  -4.639  1.00  0.00           N  
ATOM    379  CA  GLU A  32       4.222   4.594  -6.025  1.00  0.00           C  
ATOM    380  C   GLU A  32       3.259   3.654  -6.780  1.00  0.00           C  
ATOM    381  O   GLU A  32       2.277   3.179  -6.205  1.00  0.00           O  
ATOM    382  CB  GLU A  32       5.676   4.070  -6.007  1.00  0.00           C  
ATOM    383  CG  GLU A  32       5.856   2.638  -5.450  1.00  0.00           C  
ATOM    384  CD  GLU A  32       7.314   2.176  -5.376  1.00  0.00           C  
ATOM    385  OE1 GLU A  32       7.517   1.073  -4.823  1.00  0.00           O  
ATOM    386  OE2 GLU A  32       8.197   2.913  -5.867  1.00  0.00           O1-
ATOM    387  H   GLU A  32       4.122   4.073  -3.987  1.00  0.00           H  
ATOM    388  HA  GLU A  32       4.221   5.562  -6.529  1.00  0.00           H  
ATOM    389  HB3 GLU A  32       6.286   4.761  -5.422  1.00  0.00           H  
ATOM    390  HB2 GLU A  32       6.082   4.115  -7.019  1.00  0.00           H  
ATOM    391  HG3 GLU A  32       5.319   1.914  -6.063  1.00  0.00           H  
ATOM    392  HG2 GLU A  32       5.431   2.573  -4.450  1.00  0.00           H  
ATOM    393  N   THR A  33       3.585   3.370  -8.053  1.00  0.00           N  
ATOM    394  CA  THR A  33       2.952   2.310  -8.841  1.00  0.00           C  
ATOM    395  C   THR A  33       3.511   0.937  -8.404  1.00  0.00           C  
ATOM    396  O   THR A  33       4.442   0.409  -9.013  1.00  0.00           O  
ATOM    397  CB  THR A  33       3.154   2.521 -10.366  1.00  0.00           C  
ATOM    398  OG1 THR A  33       2.641   3.788 -10.730  1.00  0.00           O  
ATOM    399  CG2 THR A  33       2.456   1.472 -11.253  1.00  0.00           C  
ATOM    400  HB  THR A  33       4.219   2.532 -10.603  1.00  0.00           H  
ATOM    401  HG1 THR A  33       2.655   3.859 -11.687  1.00  0.00           H  
ATOM    402 HG21 THR A  33       1.403   1.380 -10.987  1.00  0.00           H  
ATOM    403 HG22 THR A  33       2.511   1.745 -12.308  1.00  0.00           H  
ATOM    404 HG23 THR A  33       2.907   0.485 -11.156  1.00  0.00           H  
ATOM    405  H   THR A  33       4.391   3.809  -8.474  1.00  0.00           H  
ATOM    406  HA  THR A  33       1.880   2.315  -8.647  1.00  0.00           H  
ATOM    407  N   ALA A  34       2.965   0.440  -7.284  1.00  0.00           N  
ATOM    408  CA  ALA A  34       3.404  -0.756  -6.574  1.00  0.00           C  
ATOM    409  C   ALA A  34       2.808  -2.049  -7.155  1.00  0.00           C  
ATOM    410  O   ALA A  34       1.919  -2.010  -8.007  1.00  0.00           O  
ATOM    411  CB  ALA A  34       3.008  -0.588  -5.097  1.00  0.00           C  
ATOM    412  HB1 ALA A  34       3.420   0.336  -4.689  1.00  0.00           H  
ATOM    413  HB2 ALA A  34       1.925  -0.549  -4.973  1.00  0.00           H  
ATOM    414  HB3 ALA A  34       3.384  -1.406  -4.481  1.00  0.00           H  
ATOM    415  H   ALA A  34       2.230   0.967  -6.833  1.00  0.00           H  
ATOM    416  HA  ALA A  34       4.493  -0.822  -6.634  1.00  0.00           H  
ATOM    417  N   ARG A  35       3.311  -3.179  -6.640  1.00  0.00           N  
ATOM    418  CA  ARG A  35       2.794  -4.526  -6.880  1.00  0.00           C  
ATOM    419  C   ARG A  35       1.528  -4.824  -6.052  1.00  0.00           C  
ATOM    420  O   ARG A  35       1.109  -4.012  -5.226  1.00  0.00           O  
ATOM    421  CB  ARG A  35       3.914  -5.533  -6.536  1.00  0.00           C  
ATOM    422  CG  ARG A  35       5.114  -5.536  -7.505  1.00  0.00           C  
ATOM    423  CD  ARG A  35       4.819  -6.145  -8.888  1.00  0.00           C  
ATOM    424  NE  ARG A  35       4.422  -7.555  -8.785  1.00  0.00           N  
ATOM    425  CZ  ARG A  35       5.216  -8.620  -8.592  1.00  0.00           C  
ATOM    426  NH1 ARG A  35       6.551  -8.504  -8.572  1.00  0.00           N  
ATOM    427  NH2 ARG A  35       4.648  -9.817  -8.409  1.00  0.00           N1+
ATOM    428  HB2 ARG A  35       4.272  -5.320  -5.528  1.00  0.00           H  
ATOM    429  HB3 ARG A  35       3.519  -6.548  -6.489  1.00  0.00           H  
ATOM    430  HG2 ARG A  35       5.596  -4.562  -7.592  1.00  0.00           H  
ATOM    431  HG3 ARG A  35       5.856  -6.182  -7.041  1.00  0.00           H  
ATOM    432  HD2 ARG A  35       3.937  -5.655  -9.298  1.00  0.00           H  
ATOM    433  HD3 ARG A  35       5.616  -5.967  -9.609  1.00  0.00           H  
ATOM    434  HE  ARG A  35       3.414  -7.708  -8.783  1.00  0.00           H  
ATOM    435 HH12 ARG A  35       7.136  -9.315  -8.432  1.00  0.00           H  
ATOM    436 HH11 ARG A  35       6.978  -7.602  -8.721  1.00  0.00           H  
ATOM    437 HH22 ARG A  35       5.205 -10.647  -8.267  1.00  0.00           H  
ATOM    438 HH21 ARG A  35       3.633  -9.885  -8.365  1.00  0.00           H  
ATOM    439  H   ARG A  35       4.038  -3.112  -5.942  1.00  0.00           H  
ATOM    440  HA  ARG A  35       2.522  -4.616  -7.933  1.00  0.00           H  
ATOM    441  N   GLU A  36       0.966  -6.018  -6.304  1.00  0.00           N  
ATOM    442  CA  GLU A  36      -0.169  -6.646  -5.624  1.00  0.00           C  
ATOM    443  C   GLU A  36      -0.028  -6.610  -4.093  1.00  0.00           C  
ATOM    444  O   GLU A  36       1.020  -7.000  -3.577  1.00  0.00           O  
ATOM    445  CB  GLU A  36      -0.329  -8.124  -6.079  1.00  0.00           C  
ATOM    446  CG  GLU A  36      -0.273  -8.412  -7.598  1.00  0.00           C  
ATOM    447  CD  GLU A  36       1.150  -8.494  -8.154  1.00  0.00           C  
ATOM    448  OE1 GLU A  36       1.581  -7.498  -8.773  1.00  0.00           O  
ATOM    449  OE2 GLU A  36       1.806  -9.535  -7.926  1.00  0.00           O1-
ATOM    450  H   GLU A  36       1.367  -6.579  -7.046  1.00  0.00           H  
ATOM    451  HA  GLU A  36      -1.062  -6.092  -5.914  1.00  0.00           H  
ATOM    452  HB3 GLU A  36      -1.288  -8.483  -5.708  1.00  0.00           H  
ATOM    453  HB2 GLU A  36       0.410  -8.752  -5.579  1.00  0.00           H  
ATOM    454  HG3 GLU A  36      -0.853  -7.672  -8.149  1.00  0.00           H  
ATOM    455  HG2 GLU A  36      -0.739  -9.374  -7.802  1.00  0.00           H  
ATOM    456  N   ALA A  37      -1.093  -6.170  -3.404  1.00  0.00           N  
ATOM    457  CA  ALA A  37      -1.177  -6.175  -1.942  1.00  0.00           C  
ATOM    458  C   ALA A  37      -1.296  -7.607  -1.402  1.00  0.00           C  
ATOM    459  O   ALA A  37      -1.911  -8.451  -2.049  1.00  0.00           O  
ATOM    460  CB  ALA A  37      -2.389  -5.340  -1.507  1.00  0.00           C  
ATOM    461  HB1 ALA A  37      -2.332  -4.326  -1.906  1.00  0.00           H  
ATOM    462  HB2 ALA A  37      -3.322  -5.786  -1.852  1.00  0.00           H  
ATOM    463  HB3 ALA A  37      -2.442  -5.261  -0.421  1.00  0.00           H  
ATOM    464  H   ALA A  37      -1.923  -5.878  -3.899  1.00  0.00           H  
ATOM    465  HA  ALA A  37      -0.272  -5.714  -1.542  1.00  0.00           H  
ATOM    466  N   VAL A  38      -0.699  -7.853  -0.230  1.00  0.00           N  
ATOM    467  CA  VAL A  38      -0.677  -9.157   0.422  1.00  0.00           C  
ATOM    468  C   VAL A  38      -0.932  -8.929   1.921  1.00  0.00           C  
ATOM    469  O   VAL A  38       0.005  -8.718   2.693  1.00  0.00           O  
ATOM    470  CB  VAL A  38       0.674  -9.901   0.198  1.00  0.00           C  
ATOM    471  CG1 VAL A  38       0.715 -11.289   0.869  1.00  0.00           C  
ATOM    472  CG2 VAL A  38       1.039 -10.035  -1.292  1.00  0.00           C  
ATOM    473  H   VAL A  38      -0.181  -7.119   0.239  1.00  0.00           H  
ATOM    474  HA  VAL A  38      -1.486  -9.782   0.046  1.00  0.00           H  
ATOM    475  HB  VAL A  38       1.474  -9.306   0.635  1.00  0.00           H  
ATOM    476 HG11 VAL A  38       1.646 -11.803   0.638  1.00  0.00           H  
ATOM    477 HG12 VAL A  38       0.650 -11.227   1.955  1.00  0.00           H  
ATOM    478 HG13 VAL A  38      -0.102 -11.922   0.522  1.00  0.00           H  
ATOM    479 HG21 VAL A  38       0.264 -10.537  -1.866  1.00  0.00           H  
ATOM    480 HG22 VAL A  38       1.210  -9.062  -1.751  1.00  0.00           H  
ATOM    481 HG23 VAL A  38       1.958 -10.600  -1.416  1.00  0.00           H  
ATOM    482  N   VAL A  39      -2.224  -8.918   2.288  1.00  0.00           N  
ATOM    483  CA  VAL A  39      -2.695  -8.689   3.652  1.00  0.00           C  
ATOM    484  C   VAL A  39      -2.407  -9.893   4.572  1.00  0.00           C  
ATOM    485  O   VAL A  39      -2.611 -11.036   4.164  1.00  0.00           O  
ATOM    486  CB  VAL A  39      -4.213  -8.338   3.664  1.00  0.00           C  
ATOM    487  CG1 VAL A  39      -5.136  -9.450   3.123  1.00  0.00           C  
ATOM    488  CG2 VAL A  39      -4.708  -7.873   5.047  1.00  0.00           C  
ATOM    489  HB  VAL A  39      -4.330  -7.483   2.996  1.00  0.00           H  
ATOM    490 HG11 VAL A  39      -4.836  -9.774   2.127  1.00  0.00           H  
ATOM    491 HG12 VAL A  39      -5.146 -10.326   3.771  1.00  0.00           H  
ATOM    492 HG13 VAL A  39      -6.164  -9.095   3.047  1.00  0.00           H  
ATOM    493 HG21 VAL A  39      -4.077  -7.079   5.447  1.00  0.00           H  
ATOM    494 HG22 VAL A  39      -5.724  -7.484   4.987  1.00  0.00           H  
ATOM    495 HG23 VAL A  39      -4.716  -8.688   5.771  1.00  0.00           H  
ATOM    496  H   VAL A  39      -2.937  -9.108   1.599  1.00  0.00           H  
ATOM    497  HA  VAL A  39      -2.151  -7.830   4.045  1.00  0.00           H  
ATOM    498  N   SER A  40      -1.933  -9.591   5.791  1.00  0.00           N  
ATOM    499  CA  SER A  40      -1.647 -10.560   6.847  1.00  0.00           C  
ATOM    500  C   SER A  40      -2.704 -10.447   7.963  1.00  0.00           C  
ATOM    501  O   SER A  40      -3.338  -9.400   8.104  1.00  0.00           O  
ATOM    502  CB  SER A  40      -0.214 -10.295   7.359  1.00  0.00           C  
ATOM    503  OG  SER A  40       0.223 -11.254   8.302  1.00  0.00           O  
ATOM    504  HB2 SER A  40       0.491 -10.281   6.529  1.00  0.00           H  
ATOM    505  HB3 SER A  40      -0.156  -9.315   7.828  1.00  0.00           H  
ATOM    506  HG  SER A  40       0.056 -10.906   9.182  1.00  0.00           H  
ATOM    507  H   SER A  40      -1.792  -8.622   6.043  1.00  0.00           H  
ATOM    508  HA  SER A  40      -1.686 -11.568   6.439  1.00  0.00           H  
ATOM    509  N   VAL A  41      -2.857 -11.529   8.747  1.00  0.00           N  
ATOM    510  CA  VAL A  41      -3.789 -11.657   9.881  1.00  0.00           C  
ATOM    511  C   VAL A  41      -3.613 -10.617  11.014  1.00  0.00           C  
ATOM    512  O   VAL A  41      -4.570 -10.360  11.743  1.00  0.00           O  
ATOM    513  CB  VAL A  41      -3.697 -13.069  10.527  1.00  0.00           C  
ATOM    514  CG1 VAL A  41      -4.223 -14.162   9.582  1.00  0.00           C  
ATOM    515  CG2 VAL A  41      -2.298 -13.425  11.077  1.00  0.00           C  
ATOM    516  HB  VAL A  41      -4.372 -13.089  11.385  1.00  0.00           H  
ATOM    517 HG11 VAL A  41      -4.165 -15.147  10.045  1.00  0.00           H  
ATOM    518 HG12 VAL A  41      -5.266 -13.983   9.321  1.00  0.00           H  
ATOM    519 HG13 VAL A  41      -3.656 -14.200   8.655  1.00  0.00           H  
ATOM    520 HG21 VAL A  41      -2.279 -14.445  11.462  1.00  0.00           H  
ATOM    521 HG22 VAL A  41      -1.532 -13.351  10.306  1.00  0.00           H  
ATOM    522 HG23 VAL A  41      -2.004 -12.771  11.897  1.00  0.00           H  
ATOM    523  H   VAL A  41      -2.300 -12.350   8.548  1.00  0.00           H  
ATOM    524  HA  VAL A  41      -4.796 -11.521   9.481  1.00  0.00           H  
ATOM    525  N   CYS A  42      -2.412 -10.027  11.119  1.00  0.00           N  
ATOM    526  CA  CYS A  42      -2.048  -8.945  12.035  1.00  0.00           C  
ATOM    527  C   CYS A  42      -2.630  -7.565  11.649  1.00  0.00           C  
ATOM    528  O   CYS A  42      -2.610  -6.660  12.483  1.00  0.00           O  
ATOM    529  CB  CYS A  42      -0.513  -8.877  12.179  1.00  0.00           C  
ATOM    530  SG  CYS A  42       0.419  -8.710  10.604  1.00  0.00           S1-
ATOM    531  H   CYS A  42      -1.683 -10.291  10.472  1.00  0.00           H  
ATOM    532  HA  CYS A  42      -2.463  -9.188  13.015  1.00  0.00           H  
ATOM    533  HB3 CYS A  42      -0.178  -9.779  12.693  1.00  0.00           H  
ATOM    534  HB2 CYS A  42      -0.250  -8.061  12.854  1.00  0.00           H  
ATOM    535  N   GLY A  43      -3.124  -7.425  10.407  1.00  0.00           N  
ATOM    536  CA  GLY A  43      -3.705  -6.198   9.866  1.00  0.00           C  
ATOM    537  C   GLY A  43      -2.670  -5.341   9.117  1.00  0.00           C  
ATOM    538  O   GLY A  43      -3.072  -4.389   8.448  1.00  0.00           O  
ATOM    539  HA3 GLY A  43      -4.172  -5.600  10.650  1.00  0.00           H  
ATOM    540  H   GLY A  43      -3.102  -8.222   9.783  1.00  0.00           H  
ATOM    541  HA2 GLY A  43      -4.497  -6.475   9.170  1.00  0.00           H  
ATOM    542  N   HIS A  44      -1.366  -5.672   9.196  1.00  0.00           N  
ATOM    543  CA  HIS A  44      -0.301  -5.039   8.414  1.00  0.00           C  
ATOM    544  C   HIS A  44      -0.213  -5.727   7.038  1.00  0.00           C  
ATOM    545  O   HIS A  44      -0.290  -6.954   6.962  1.00  0.00           O  
ATOM    546  CB  HIS A  44       1.021  -5.023   9.239  1.00  0.00           C  
ATOM    547  CG  HIS A  44       2.269  -5.628   8.631  1.00  0.00           C  
ATOM    548  ND1 HIS A  44       2.880  -6.780   9.144  1.00  0.00           N  
ATOM    549  CD2 HIS A  44       3.016  -5.173   7.562  1.00  0.00           C  
ATOM    550  CE1 HIS A  44       3.925  -6.989   8.352  1.00  0.00           C  
ATOM    551  NE2 HIS A  44       4.054  -6.070   7.398  1.00  0.00           N  
ATOM    552  H   HIS A  44      -1.095  -6.473   9.751  1.00  0.00           H  
ATOM    553  HA  HIS A  44      -0.575  -3.996   8.242  1.00  0.00           H  
ATOM    554  HB3 HIS A  44       0.866  -5.504  10.206  1.00  0.00           H  
ATOM    555  HB2 HIS A  44       1.263  -3.987   9.481  1.00  0.00           H  
ATOM    556  HD2 HIS A  44       2.887  -4.318   6.918  1.00  0.00           H  
ATOM    557  HE1 HIS A  44       4.612  -7.813   8.472  1.00  0.00           H  
ATOM    558  HE2 HIS A  44       4.775  -6.034   6.691  1.00  0.00           H  
ATOM    559  N   LEU A  45      -0.044  -4.918   5.983  1.00  0.00           N  
ATOM    560  CA  LEU A  45       0.052  -5.389   4.604  1.00  0.00           C  
ATOM    561  C   LEU A  45       1.523  -5.445   4.178  1.00  0.00           C  
ATOM    562  O   LEU A  45       2.253  -4.466   4.331  1.00  0.00           O  
ATOM    563  CB  LEU A  45      -0.722  -4.451   3.645  1.00  0.00           C  
ATOM    564  CG  LEU A  45      -2.265  -4.551   3.695  1.00  0.00           C  
ATOM    565  CD1 LEU A  45      -2.865  -4.043   5.021  1.00  0.00           C  
ATOM    566  CD2 LEU A  45      -2.905  -3.852   2.475  1.00  0.00           C  
ATOM    567  HB2 LEU A  45      -0.408  -3.418   3.789  1.00  0.00           H  
ATOM    568  HB3 LEU A  45      -0.420  -4.706   2.627  1.00  0.00           H  
ATOM    569  HG  LEU A  45      -2.523  -5.606   3.608  1.00  0.00           H  
ATOM    570 HD11 LEU A  45      -3.794  -3.490   4.880  1.00  0.00           H  
ATOM    571 HD12 LEU A  45      -3.090  -4.876   5.686  1.00  0.00           H  
ATOM    572 HD13 LEU A  45      -2.177  -3.383   5.548  1.00  0.00           H  
ATOM    573 HD21 LEU A  45      -3.575  -4.531   1.948  1.00  0.00           H  
ATOM    574 HD22 LEU A  45      -3.486  -2.971   2.751  1.00  0.00           H  
ATOM    575 HD23 LEU A  45      -2.160  -3.515   1.754  1.00  0.00           H  
ATOM    576  H   LEU A  45       0.039  -3.920   6.122  1.00  0.00           H  
ATOM    577  HA  LEU A  45      -0.375  -6.389   4.512  1.00  0.00           H  
ATOM    578  N   TYR A  46       1.891  -6.572   3.557  1.00  0.00           N  
ATOM    579  CA  TYR A  46       3.042  -6.669   2.664  1.00  0.00           C  
ATOM    580  C   TYR A  46       2.582  -6.299   1.238  1.00  0.00           C  
ATOM    581  O   TYR A  46       1.385  -6.321   0.951  1.00  0.00           O  
ATOM    582  CB  TYR A  46       3.580  -8.119   2.687  1.00  0.00           C  
ATOM    583  CG  TYR A  46       4.047  -8.654   4.031  1.00  0.00           C  
ATOM    584  CD1 TYR A  46       3.150  -9.362   4.860  1.00  0.00           C  
ATOM    585  CD2 TYR A  46       5.390  -8.495   4.432  1.00  0.00           C  
ATOM    586  CE1 TYR A  46       3.597  -9.917   6.075  1.00  0.00           C  
ATOM    587  CE2 TYR A  46       5.839  -9.053   5.646  1.00  0.00           C  
ATOM    588  CZ  TYR A  46       4.943  -9.771   6.464  1.00  0.00           C  
ATOM    589  OH  TYR A  46       5.374 -10.328   7.634  1.00  0.00           O  
ATOM    590  HB2 TYR A  46       2.819  -8.804   2.313  1.00  0.00           H  
ATOM    591  HB3 TYR A  46       4.417  -8.210   1.995  1.00  0.00           H  
ATOM    592  HD1 TYR A  46       2.121  -9.494   4.561  1.00  0.00           H  
ATOM    593  HD2 TYR A  46       6.086  -7.962   3.800  1.00  0.00           H  
ATOM    594  HE1 TYR A  46       2.910 -10.467   6.701  1.00  0.00           H  
ATOM    595  HE2 TYR A  46       6.872  -8.939   5.939  1.00  0.00           H  
ATOM    596  HH  TYR A  46       6.318 -10.230   7.780  1.00  0.00           H  
ATOM    597  H   TYR A  46       1.225  -7.329   3.479  1.00  0.00           H  
ATOM    598  HA  TYR A  46       3.835  -5.988   2.977  1.00  0.00           H  
ATOM    599  N   CYS A  47       3.549  -6.032   0.350  1.00  0.00           N  
ATOM    600  CA  CYS A  47       3.375  -6.181  -1.099  1.00  0.00           C  
ATOM    601  C   CYS A  47       3.989  -7.536  -1.508  1.00  0.00           C  
ATOM    602  O   CYS A  47       4.619  -8.200  -0.680  1.00  0.00           O  
ATOM    603  CB  CYS A  47       3.991  -4.998  -1.878  1.00  0.00           C  
ATOM    604  SG  CYS A  47       3.134  -3.393  -1.648  1.00  0.00           S1-
ATOM    605  H   CYS A  47       4.507  -5.999   0.663  1.00  0.00           H  
ATOM    606  HA  CYS A  47       2.314  -6.225  -1.350  1.00  0.00           H  
ATOM    607  HB3 CYS A  47       3.966  -5.222  -2.946  1.00  0.00           H  
ATOM    608  HB2 CYS A  47       5.051  -4.904  -1.640  1.00  0.00           H  
ATOM    609  N   TRP A  48       3.785  -7.941  -2.774  1.00  0.00           N  
ATOM    610  CA  TRP A  48       4.258  -9.230  -3.294  1.00  0.00           C  
ATOM    611  C   TRP A  48       5.791  -9.437  -3.183  1.00  0.00           C  
ATOM    612  O   TRP A  48       6.180 -10.505  -2.711  1.00  0.00           O  
ATOM    613  CB  TRP A  48       3.697  -9.483  -4.714  1.00  0.00           C  
ATOM    614  CG  TRP A  48       3.558 -10.922  -5.126  1.00  0.00           C  
ATOM    615  CD1 TRP A  48       2.386 -11.597  -5.159  1.00  0.00           C  
ATOM    616  CD2 TRP A  48       4.585 -11.891  -5.513  1.00  0.00           C  
ATOM    617  NE1 TRP A  48       2.610 -12.904  -5.535  1.00  0.00           N  
ATOM    618  CE2 TRP A  48       3.947 -13.146  -5.766  1.00  0.00           C  
ATOM    619  CE3 TRP A  48       5.992 -11.850  -5.678  1.00  0.00           C  
ATOM    620  CZ2 TRP A  48       4.663 -14.293  -6.154  1.00  0.00           C  
ATOM    621  CZ3 TRP A  48       6.721 -12.996  -6.055  1.00  0.00           C  
ATOM    622  CH2 TRP A  48       6.060 -14.215  -6.294  1.00  0.00           C  
ATOM    623  HB2 TRP A  48       2.698  -9.049  -4.781  1.00  0.00           H  
ATOM    624  HB3 TRP A  48       4.281  -8.972  -5.477  1.00  0.00           H  
ATOM    625  HD1 TRP A  48       1.426 -11.164  -4.919  1.00  0.00           H  
ATOM    626  HE1 TRP A  48       1.862 -13.577  -5.632  1.00  0.00           H  
ATOM    627  HE3 TRP A  48       6.521 -10.924  -5.509  1.00  0.00           H  
ATOM    628  HZ2 TRP A  48       4.147 -15.224  -6.334  1.00  0.00           H  
ATOM    629  HZ3 TRP A  48       7.794 -12.938  -6.166  1.00  0.00           H  
ATOM    630  HH2 TRP A  48       6.624 -15.088  -6.587  1.00  0.00           H  
ATOM    631  H   TRP A  48       3.226  -7.375  -3.398  1.00  0.00           H  
ATOM    632  HA  TRP A  48       3.789  -9.970  -2.644  1.00  0.00           H  
ATOM    633  N   PRO A  49       6.634  -8.419  -3.498  1.00  0.00           N  
ATOM    634  CA  PRO A  49       8.087  -8.488  -3.245  1.00  0.00           C  
ATOM    635  C   PRO A  49       8.490  -8.391  -1.763  1.00  0.00           C  
ATOM    636  O   PRO A  49       9.516  -8.960  -1.400  1.00  0.00           O  
ATOM    637  CD  PRO A  49       6.318  -7.192  -4.225  1.00  0.00           C  
ATOM    638  CB  PRO A  49       8.679  -7.313  -4.049  1.00  0.00           C  
ATOM    639  CG  PRO A  49       7.584  -6.894  -5.010  1.00  0.00           C  
ATOM    640  HD3 PRO A  49       5.461  -7.271  -4.886  1.00  0.00           H  
ATOM    641  HD2 PRO A  49       6.121  -6.397  -3.505  1.00  0.00           H  
ATOM    642  HB2 PRO A  49       8.915  -6.470  -3.396  1.00  0.00           H  
ATOM    643  HB3 PRO A  49       9.599  -7.584  -4.569  1.00  0.00           H  
ATOM    644  HG3 PRO A  49       7.618  -7.528  -5.897  1.00  0.00           H  
ATOM    645  HG2 PRO A  49       7.663  -5.855  -5.331  1.00  0.00           H  
ATOM    646  HA  PRO A  49       8.458  -9.424  -3.665  1.00  0.00           H  
ATOM    647  N   CYS A  50       7.701  -7.671  -0.943  1.00  0.00           N  
ATOM    648  CA  CYS A  50       7.992  -7.416   0.474  1.00  0.00           C  
ATOM    649  C   CYS A  50       7.917  -8.685   1.338  1.00  0.00           C  
ATOM    650  O   CYS A  50       8.709  -8.810   2.270  1.00  0.00           O  
ATOM    651  CB  CYS A  50       7.081  -6.336   1.085  1.00  0.00           C  
ATOM    652  SG  CYS A  50       7.303  -4.746   0.241  1.00  0.00           S  
ATOM    653  H   CYS A  50       6.868  -7.235  -1.310  1.00  0.00           H  
ATOM    654  HA  CYS A  50       9.019  -7.053   0.532  1.00  0.00           H  
ATOM    655  HB3 CYS A  50       7.307  -6.192   2.142  1.00  0.00           H  
ATOM    656  HB2 CYS A  50       6.038  -6.634   1.023  1.00  0.00           H  
ATOM    657  HG  CYS A  50       8.567  -4.554   0.631  1.00  0.00           H  
ATOM    658  N   LEU A  51       6.998  -9.607   0.997  1.00  0.00           N  
ATOM    659  CA  LEU A  51       6.925 -10.937   1.600  1.00  0.00           C  
ATOM    660  C   LEU A  51       7.968 -11.897   0.993  1.00  0.00           C  
ATOM    661  O   LEU A  51       8.453 -12.774   1.708  1.00  0.00           O  
ATOM    662  CB  LEU A  51       5.491 -11.490   1.469  1.00  0.00           C  
ATOM    663  CG  LEU A  51       5.219 -12.783   2.277  1.00  0.00           C  
ATOM    664  CD1 LEU A  51       5.386 -12.587   3.798  1.00  0.00           C  
ATOM    665  CD2 LEU A  51       3.846 -13.373   1.928  1.00  0.00           C  
ATOM    666  HB2 LEU A  51       4.776 -10.729   1.784  1.00  0.00           H  
ATOM    667  HB3 LEU A  51       5.290 -11.666   0.413  1.00  0.00           H  
ATOM    668  HG  LEU A  51       5.945 -13.533   1.967  1.00  0.00           H  
ATOM    669 HD11 LEU A  51       4.588 -13.063   4.369  1.00  0.00           H  
ATOM    670 HD12 LEU A  51       6.326 -13.020   4.142  1.00  0.00           H  
ATOM    671 HD13 LEU A  51       5.392 -11.534   4.074  1.00  0.00           H  
ATOM    672 HD21 LEU A  51       3.514 -13.058   0.945  1.00  0.00           H  
ATOM    673 HD22 LEU A  51       3.882 -14.463   1.919  1.00  0.00           H  
ATOM    674 HD23 LEU A  51       3.079 -13.059   2.634  1.00  0.00           H  
ATOM    675  H   LEU A  51       6.367  -9.424   0.229  1.00  0.00           H  
ATOM    676  HA  LEU A  51       7.141 -10.831   2.662  1.00  0.00           H  
ATOM    677  N   HIS A  52       8.321 -11.700  -0.293  1.00  0.00           N  
ATOM    678  CA  HIS A  52       9.326 -12.491  -1.010  1.00  0.00           C  
ATOM    679  C   HIS A  52      10.748 -12.350  -0.440  1.00  0.00           C  
ATOM    680  O   HIS A  52      11.511 -13.299  -0.566  1.00  0.00           O  
ATOM    681  CB  HIS A  52       9.276 -12.172  -2.522  1.00  0.00           C  
ATOM    682  CG  HIS A  52       9.929 -13.166  -3.460  1.00  0.00           C  
ATOM    683  ND1 HIS A  52      10.234 -14.475  -3.119  1.00  0.00           N  
ATOM    684  CD2 HIS A  52      10.340 -13.029  -4.768  1.00  0.00           C  
ATOM    685  CE1 HIS A  52      10.788 -15.048  -4.189  1.00  0.00           C  
ATOM    686  NE2 HIS A  52      10.874 -14.233  -5.232  1.00  0.00           N  
ATOM    687  HB2 HIS A  52       8.240 -12.083  -2.845  1.00  0.00           H  
ATOM    688  HB3 HIS A  52       9.734 -11.202  -2.710  1.00  0.00           H  
ATOM    689  HD1 HIS A  52      10.099 -14.906  -2.216  1.00  0.00           H  
ATOM    690  HD2 HIS A  52      10.283 -12.163  -5.411  1.00  0.00           H  
ATOM    691  HE1 HIS A  52      11.137 -16.070  -4.206  1.00  0.00           H  
ATOM    692  H   HIS A  52       7.884 -10.956  -0.818  1.00  0.00           H  
ATOM    693  HA  HIS A  52       9.028 -13.531  -0.872  1.00  0.00           H  
ATOM    694  N   GLN A  53      11.055 -11.231   0.242  1.00  0.00           N  
ATOM    695  CA  GLN A  53      12.288 -11.012   1.014  1.00  0.00           C  
ATOM    696  C   GLN A  53      12.560 -12.069   2.106  1.00  0.00           C  
ATOM    697  O   GLN A  53      13.720 -12.295   2.450  1.00  0.00           O  
ATOM    698  CB  GLN A  53      12.236  -9.608   1.649  1.00  0.00           C  
ATOM    699  CG  GLN A  53      12.387  -8.463   0.625  1.00  0.00           C  
ATOM    700  CD  GLN A  53      12.007  -7.081   1.167  1.00  0.00           C  
ATOM    701  OE1 GLN A  53      11.590  -6.215   0.402  1.00  0.00           O  
ATOM    702  NE2 GLN A  53      12.145  -6.852   2.476  1.00  0.00           N  
ATOM    703  HB2 GLN A  53      11.294  -9.506   2.191  1.00  0.00           H  
ATOM    704  HB3 GLN A  53      13.024  -9.509   2.397  1.00  0.00           H  
ATOM    705  HG2 GLN A  53      13.413  -8.428   0.258  1.00  0.00           H  
ATOM    706  HG3 GLN A  53      11.765  -8.656  -0.247  1.00  0.00           H  
ATOM    707 HE22 GLN A  53      11.908  -5.948   2.857  1.00  0.00           H  
ATOM    708 HE21 GLN A  53      12.489  -7.577   3.088  1.00  0.00           H  
ATOM    709  H   GLN A  53      10.374 -10.485   0.284  1.00  0.00           H  
ATOM    710  HA  GLN A  53      13.123 -11.046   0.315  1.00  0.00           H  
ATOM    711  N   TRP A  54      11.485 -12.689   2.618  1.00  0.00           N  
ATOM    712  CA  TRP A  54      11.506 -13.701   3.671  1.00  0.00           C  
ATOM    713  C   TRP A  54      11.414 -15.131   3.108  1.00  0.00           C  
ATOM    714  O   TRP A  54      11.878 -16.053   3.776  1.00  0.00           O  
ATOM    715  CB  TRP A  54      10.344 -13.406   4.644  1.00  0.00           C  
ATOM    716  CG  TRP A  54      10.323 -12.011   5.201  1.00  0.00           C  
ATOM    717  CD1 TRP A  54       9.638 -10.973   4.672  1.00  0.00           C  
ATOM    718  CD2 TRP A  54      11.088 -11.456   6.314  1.00  0.00           C  
ATOM    719  NE1 TRP A  54       9.924  -9.819   5.368  1.00  0.00           N  
ATOM    720  CE2 TRP A  54      10.816 -10.055   6.392  1.00  0.00           C  
ATOM    721  CE3 TRP A  54      11.996 -11.985   7.260  1.00  0.00           C  
ATOM    722  CZ2 TRP A  54      11.419  -9.225   7.353  1.00  0.00           C  
ATOM    723  CZ3 TRP A  54      12.587 -11.165   8.243  1.00  0.00           C  
ATOM    724  CH2 TRP A  54      12.302  -9.788   8.292  1.00  0.00           C  
ATOM    725  HB2 TRP A  54       9.387 -13.585   4.151  1.00  0.00           H  
ATOM    726  HB3 TRP A  54      10.375 -14.094   5.485  1.00  0.00           H  
ATOM    727  HD1 TRP A  54       8.997 -11.049   3.810  1.00  0.00           H  
ATOM    728  HE1 TRP A  54       9.531  -8.923   5.117  1.00  0.00           H  
ATOM    729  HE3 TRP A  54      12.232 -13.037   7.238  1.00  0.00           H  
ATOM    730  HZ2 TRP A  54      11.203  -8.169   7.370  1.00  0.00           H  
ATOM    731  HZ3 TRP A  54      13.260 -11.598   8.967  1.00  0.00           H  
ATOM    732  HH2 TRP A  54      12.761  -9.165   9.045  1.00  0.00           H  
ATOM    733  H   TRP A  54      10.569 -12.438   2.273  1.00  0.00           H  
ATOM    734  HA  TRP A  54      12.439 -13.622   4.232  1.00  0.00           H  
ATOM    735  N   LEU A  55      10.836 -15.296   1.903  1.00  0.00           N  
ATOM    736  CA  LEU A  55      10.617 -16.598   1.264  1.00  0.00           C  
ATOM    737  C   LEU A  55      11.719 -16.977   0.256  1.00  0.00           C  
ATOM    738  O   LEU A  55      11.870 -18.169  -0.006  1.00  0.00           O  
ATOM    739  CB  LEU A  55       9.230 -16.619   0.575  1.00  0.00           C  
ATOM    740  CG  LEU A  55       8.019 -16.391   1.512  1.00  0.00           C  
ATOM    741  CD1 LEU A  55       6.698 -16.404   0.713  1.00  0.00           C  
ATOM    742  CD2 LEU A  55       7.987 -17.396   2.681  1.00  0.00           C  
ATOM    743  H   LEU A  55      10.490 -14.488   1.406  1.00  0.00           H  
ATOM    744  HA  LEU A  55      10.628 -17.378   2.026  1.00  0.00           H  
ATOM    745  HB3 LEU A  55       9.101 -17.582   0.076  1.00  0.00           H  
ATOM    746  HB2 LEU A  55       9.212 -15.870  -0.218  1.00  0.00           H  
ATOM    747  HG  LEU A  55       8.108 -15.398   1.952  1.00  0.00           H  
ATOM    748 HD11 LEU A  55       5.936 -17.046   1.156  1.00  0.00           H  
ATOM    749 HD12 LEU A  55       6.273 -15.404   0.644  1.00  0.00           H  
ATOM    750 HD13 LEU A  55       6.847 -16.760  -0.306  1.00  0.00           H  
ATOM    751 HD21 LEU A  55       6.976 -17.670   2.981  1.00  0.00           H  
ATOM    752 HD22 LEU A  55       8.502 -18.320   2.421  1.00  0.00           H  
ATOM    753 HD23 LEU A  55       8.479 -16.981   3.562  1.00  0.00           H  
ATOM    754  N   GLU A  56      12.458 -15.994  -0.294  1.00  0.00           N  
ATOM    755  CA  GLU A  56      13.532 -16.192  -1.282  1.00  0.00           C  
ATOM    756  C   GLU A  56      14.750 -16.951  -0.723  1.00  0.00           C  
ATOM    757  O   GLU A  56      15.401 -17.673  -1.478  1.00  0.00           O  
ATOM    758  CB  GLU A  56      13.937 -14.836  -1.902  1.00  0.00           C  
ATOM    759  CG  GLU A  56      14.649 -13.851  -0.943  1.00  0.00           C  
ATOM    760  CD  GLU A  56      14.899 -12.462  -1.540  1.00  0.00           C  
ATOM    761  OE1 GLU A  56      15.561 -11.669  -0.835  1.00  0.00           O  
ATOM    762  OE2 GLU A  56      14.426 -12.200  -2.667  1.00  0.00           O1-
ATOM    763  HB2 GLU A  56      14.592 -15.026  -2.754  1.00  0.00           H  
ATOM    764  HB3 GLU A  56      13.049 -14.371  -2.332  1.00  0.00           H  
ATOM    765  HG2 GLU A  56      14.068 -13.724  -0.030  1.00  0.00           H  
ATOM    766  HG3 GLU A  56      15.614 -14.255  -0.638  1.00  0.00           H  
ATOM    767  H   GLU A  56      12.265 -15.031  -0.051  1.00  0.00           H  
ATOM    768  HA  GLU A  56      13.114 -16.800  -2.085  1.00  0.00           H  
ATOM    769  N   THR A  57      15.005 -16.803   0.588  1.00  0.00           N  
ATOM    770  CA  THR A  57      15.957 -17.605   1.350  1.00  0.00           C  
ATOM    771  C   THR A  57      15.409 -19.039   1.509  1.00  0.00           C  
ATOM    772  O   THR A  57      14.218 -19.207   1.781  1.00  0.00           O  
ATOM    773  CB  THR A  57      16.194 -16.982   2.754  1.00  0.00           C  
ATOM    774  OG1 THR A  57      15.020 -16.937   3.546  1.00  0.00           O  
ATOM    775  CG2 THR A  57      16.765 -15.556   2.687  1.00  0.00           C  
ATOM    776  HB  THR A  57      16.913 -17.602   3.291  1.00  0.00           H  
ATOM    777  HG1 THR A  57      14.715 -17.837   3.709  1.00  0.00           H  
ATOM    778 HG21 THR A  57      17.693 -15.533   2.115  1.00  0.00           H  
ATOM    779 HG22 THR A  57      16.067 -14.862   2.216  1.00  0.00           H  
ATOM    780 HG23 THR A  57      16.983 -15.175   3.685  1.00  0.00           H  
ATOM    781  H   THR A  57      14.418 -16.190   1.137  1.00  0.00           H  
ATOM    782  HA  THR A  57      16.905 -17.635   0.809  1.00  0.00           H  
ATOM    783  N   ARG A  58      16.281 -20.041   1.295  1.00  0.00           N  
ATOM    784  CA  ARG A  58      15.904 -21.460   1.233  1.00  0.00           C  
ATOM    785  C   ARG A  58      15.248 -22.043   2.508  1.00  0.00           C  
ATOM    786  O   ARG A  58      14.296 -22.808   2.356  1.00  0.00           O  
ATOM    787  CB  ARG A  58      17.074 -22.333   0.727  1.00  0.00           C  
ATOM    788  CG  ARG A  58      17.646 -21.888  -0.633  1.00  0.00           C  
ATOM    789  CD  ARG A  58      18.751 -22.816  -1.167  1.00  0.00           C  
ATOM    790  NE  ARG A  58      18.232 -24.123  -1.595  1.00  0.00           N  
ATOM    791  CZ  ARG A  58      17.702 -24.404  -2.798  1.00  0.00           C  
ATOM    792  NH1 ARG A  58      17.623 -23.473  -3.760  1.00  0.00           N  
ATOM    793  NH2 ARG A  58      17.244 -25.639  -3.040  1.00  0.00           N1+
ATOM    794  HB2 ARG A  58      17.879 -22.340   1.460  1.00  0.00           H  
ATOM    795  HB3 ARG A  58      16.733 -23.367   0.647  1.00  0.00           H  
ATOM    796  HG2 ARG A  58      16.811 -21.924  -1.335  1.00  0.00           H  
ATOM    797  HG3 ARG A  58      17.992 -20.854  -0.634  1.00  0.00           H  
ATOM    798  HD2 ARG A  58      19.414 -22.336  -1.887  1.00  0.00           H  
ATOM    799  HD3 ARG A  58      19.384 -23.075  -0.317  1.00  0.00           H  
ATOM    800  HE  ARG A  58      18.233 -24.847  -0.891  1.00  0.00           H  
ATOM    801 HH12 ARG A  58      17.224 -23.694  -4.661  1.00  0.00           H  
ATOM    802 HH11 ARG A  58      17.966 -22.540  -3.586  1.00  0.00           H  
ATOM    803 HH22 ARG A  58      16.843 -25.870  -3.937  1.00  0.00           H  
ATOM    804 HH21 ARG A  58      17.298 -26.353  -2.328  1.00  0.00           H  
ATOM    805  H   ARG A  58      17.243 -19.825   1.079  1.00  0.00           H  
ATOM    806  HA  ARG A  58      15.132 -21.513   0.462  1.00  0.00           H  
ATOM    807  N   PRO A  59      15.649 -21.597   3.723  1.00  0.00           N  
ATOM    808  CA  PRO A  59      14.784 -21.659   4.910  1.00  0.00           C  
ATOM    809  C   PRO A  59      13.768 -20.504   4.847  1.00  0.00           C  
ATOM    810  O   PRO A  59      14.173 -19.350   4.991  1.00  0.00           O  
ATOM    811  CD  PRO A  59      16.953 -21.045   4.079  1.00  0.00           C  
ATOM    812  CB  PRO A  59      15.768 -21.528   6.100  1.00  0.00           C  
ATOM    813  CG  PRO A  59      17.168 -21.548   5.497  1.00  0.00           C  
ATOM    814  HD3 PRO A  59      17.766 -21.357   3.427  1.00  0.00           H  
ATOM    815  HD2 PRO A  59      16.898 -19.956   4.064  1.00  0.00           H  
ATOM    816  HB2 PRO A  59      15.627 -20.595   6.646  1.00  0.00           H  
ATOM    817  HB3 PRO A  59      15.639 -22.332   6.825  1.00  0.00           H  
ATOM    818  HG3 PRO A  59      17.528 -22.577   5.459  1.00  0.00           H  
ATOM    819  HG2 PRO A  59      17.892 -20.960   6.062  1.00  0.00           H  
ATOM    820  HA  PRO A  59      14.273 -22.623   4.962  1.00  0.00           H  
ATOM    821  N   GLU A  60      12.487 -20.821   4.591  1.00  0.00           N  
ATOM    822  CA  GLU A  60      11.408 -19.830   4.522  1.00  0.00           C  
ATOM    823  C   GLU A  60      11.136 -19.207   5.901  1.00  0.00           C  
ATOM    824  O   GLU A  60      10.606 -19.882   6.785  1.00  0.00           O  
ATOM    825  CB  GLU A  60      10.131 -20.451   3.923  1.00  0.00           C  
ATOM    826  CG  GLU A  60      10.270 -20.784   2.424  1.00  0.00           C  
ATOM    827  CD  GLU A  60       8.962 -21.214   1.751  1.00  0.00           C  
ATOM    828  OE1 GLU A  60       8.995 -21.354   0.510  1.00  0.00           O  
ATOM    829  OE2 GLU A  60       7.934 -21.357   2.451  1.00  0.00           O1-
ATOM    830  HB2 GLU A  60       9.871 -21.358   4.471  1.00  0.00           H  
ATOM    831  HB3 GLU A  60       9.296 -19.764   4.072  1.00  0.00           H  
ATOM    832  HG2 GLU A  60      10.643 -19.911   1.888  1.00  0.00           H  
ATOM    833  HG3 GLU A  60      11.009 -21.573   2.280  1.00  0.00           H  
ATOM    834  H   GLU A  60      12.220 -21.784   4.453  1.00  0.00           H  
ATOM    835  HA  GLU A  60      11.728 -19.031   3.849  1.00  0.00           H  
ATOM    836  N   ARG A  61      11.541 -17.937   6.049  1.00  0.00           N  
ATOM    837  CA  ARG A  61      11.434 -17.161   7.280  1.00  0.00           C  
ATOM    838  C   ARG A  61       9.980 -16.738   7.525  1.00  0.00           C  
ATOM    839  O   ARG A  61       9.346 -16.170   6.636  1.00  0.00           O  
ATOM    840  CB  ARG A  61      12.364 -15.931   7.203  1.00  0.00           C  
ATOM    841  CG  ARG A  61      13.847 -16.279   6.974  1.00  0.00           C  
ATOM    842  CD  ARG A  61      14.748 -15.047   6.795  1.00  0.00           C  
ATOM    843  NE  ARG A  61      14.950 -14.313   8.052  1.00  0.00           N  
ATOM    844  CZ  ARG A  61      15.586 -13.137   8.180  1.00  0.00           C  
ATOM    845  NH1 ARG A  61      16.090 -12.501   7.113  1.00  0.00           N  
ATOM    846  NH2 ARG A  61      15.721 -12.591   9.395  1.00  0.00           N1+
ATOM    847  HB2 ARG A  61      12.035 -15.290   6.387  1.00  0.00           H  
ATOM    848  HB3 ARG A  61      12.267 -15.339   8.115  1.00  0.00           H  
ATOM    849  HG2 ARG A  61      14.178 -16.830   7.855  1.00  0.00           H  
ATOM    850  HG3 ARG A  61      13.995 -16.949   6.129  1.00  0.00           H  
ATOM    851  HD2 ARG A  61      15.681 -15.295   6.287  1.00  0.00           H  
ATOM    852  HD3 ARG A  61      14.225 -14.342   6.148  1.00  0.00           H  
ATOM    853  HE  ARG A  61      14.606 -14.763   8.900  1.00  0.00           H  
ATOM    854 HH12 ARG A  61      16.566 -11.617   7.216  1.00  0.00           H  
ATOM    855 HH11 ARG A  61      15.987 -12.904   6.193  1.00  0.00           H  
ATOM    856 HH22 ARG A  61      16.206 -11.715   9.519  1.00  0.00           H  
ATOM    857 HH21 ARG A  61      15.295 -13.037  10.205  1.00  0.00           H  
ATOM    858  H   ARG A  61      11.947 -17.452   5.259  1.00  0.00           H  
ATOM    859  HA  ARG A  61      11.771 -17.789   8.108  1.00  0.00           H  
ATOM    860  N   GLN A  62       9.500 -17.016   8.744  1.00  0.00           N  
ATOM    861  CA  GLN A  62       8.168 -16.645   9.230  1.00  0.00           C  
ATOM    862  C   GLN A  62       8.204 -15.363  10.091  1.00  0.00           C  
ATOM    863  O   GLN A  62       7.189 -14.993  10.681  1.00  0.00           O  
ATOM    864  CB  GLN A  62       7.588 -17.847  10.000  1.00  0.00           C  
ATOM    865  CG  GLN A  62       7.342 -19.078   9.103  1.00  0.00           C  
ATOM    866  CD  GLN A  62       6.769 -20.273   9.867  1.00  0.00           C  
ATOM    867  OE1 GLN A  62       6.117 -20.119  10.898  1.00  0.00           O  
ATOM    868  NE2 GLN A  62       6.982 -21.480   9.340  1.00  0.00           N  
ATOM    869  HB2 GLN A  62       8.253 -18.115  10.823  1.00  0.00           H  
ATOM    870  HB3 GLN A  62       6.645 -17.559  10.455  1.00  0.00           H  
ATOM    871  HG2 GLN A  62       6.648 -18.818   8.303  1.00  0.00           H  
ATOM    872  HG3 GLN A  62       8.271 -19.386   8.622  1.00  0.00           H  
ATOM    873 HE22 GLN A  62       6.617 -22.303   9.799  1.00  0.00           H  
ATOM    874 HE21 GLN A  62       7.514 -21.582   8.488  1.00  0.00           H  
ATOM    875  H   GLN A  62      10.089 -17.499   9.407  1.00  0.00           H  
ATOM    876  HA  GLN A  62       7.510 -16.433   8.387  1.00  0.00           H  
ATOM    877  N   GLU A  63       9.379 -14.720  10.151  1.00  0.00           N  
ATOM    878  CA  GLU A  63       9.694 -13.515  10.907  1.00  0.00           C  
ATOM    879  C   GLU A  63       8.979 -12.283  10.330  1.00  0.00           C  
ATOM    880  O   GLU A  63       9.135 -11.991   9.143  1.00  0.00           O  
ATOM    881  CB  GLU A  63      11.223 -13.334  10.869  1.00  0.00           C  
ATOM    882  CG  GLU A  63      12.000 -14.477  11.552  1.00  0.00           C  
ATOM    883  CD  GLU A  63      13.493 -14.399  11.245  1.00  0.00           C  
ATOM    884  OE1 GLU A  63      14.127 -13.416  11.684  1.00  0.00           O  
ATOM    885  OE2 GLU A  63      13.975 -15.305  10.531  1.00  0.00           O1-
ATOM    886  HB2 GLU A  63      11.543 -13.261   9.829  1.00  0.00           H  
ATOM    887  HB3 GLU A  63      11.494 -12.385  11.334  1.00  0.00           H  
ATOM    888  HG2 GLU A  63      11.854 -14.439  12.632  1.00  0.00           H  
ATOM    889  HG3 GLU A  63      11.637 -15.452  11.225  1.00  0.00           H  
ATOM    890  H   GLU A  63      10.150 -15.096   9.618  1.00  0.00           H  
ATOM    891  HA  GLU A  63       9.381 -13.661  11.942  1.00  0.00           H  
ATOM    892  N   CYS A  64       8.231 -11.582  11.194  1.00  0.00           N  
ATOM    893  CA  CYS A  64       7.565 -10.323  10.875  1.00  0.00           C  
ATOM    894  C   CYS A  64       8.461  -9.165  11.373  1.00  0.00           C  
ATOM    895  O   CYS A  64       8.837  -9.178  12.547  1.00  0.00           O  
ATOM    896  CB  CYS A  64       6.185 -10.250  11.557  1.00  0.00           C  
ATOM    897  SG  CYS A  64       5.199  -8.765  11.129  1.00  0.00           S1-
ATOM    898  H   CYS A  64       8.165 -11.878  12.157  1.00  0.00           H  
ATOM    899  HA  CYS A  64       7.392 -10.281   9.801  1.00  0.00           H  
ATOM    900  HB3 CYS A  64       6.309 -10.305  12.639  1.00  0.00           H  
ATOM    901  HB2 CYS A  64       5.621 -11.148  11.305  1.00  0.00           H  
ATOM    902  N   PRO A  65       8.768  -8.175  10.503  1.00  0.00           N  
ATOM    903  CA  PRO A  65       9.534  -6.986  10.916  1.00  0.00           C  
ATOM    904  C   PRO A  65       8.731  -5.952  11.736  1.00  0.00           C  
ATOM    905  O   PRO A  65       9.353  -5.088  12.353  1.00  0.00           O  
ATOM    906  CB  PRO A  65      10.008  -6.403   9.576  1.00  0.00           C  
ATOM    907  CG  PRO A  65       8.897  -6.751   8.596  1.00  0.00           C  
ATOM    908  CD  PRO A  65       8.401  -8.109   9.085  1.00  0.00           C  
ATOM    909  HA  PRO A  65      10.405  -7.277  11.507  1.00  0.00           H  
ATOM    910  HB3 PRO A  65      10.935  -6.896   9.282  1.00  0.00           H  
ATOM    911  HB2 PRO A  65      10.212  -5.331   9.608  1.00  0.00           H  
ATOM    912  HG3 PRO A  65       9.218  -6.757   7.555  1.00  0.00           H  
ATOM    913  HG2 PRO A  65       8.095  -6.019   8.688  1.00  0.00           H  
ATOM    914  HD2 PRO A  65       7.326  -8.206   8.924  1.00  0.00           H  
ATOM    915  HD3 PRO A  65       8.900  -8.918   8.551  1.00  0.00           H  
ATOM    916  N   VAL A  66       7.389  -6.040  11.713  1.00  0.00           N  
ATOM    917  CA  VAL A  66       6.476  -5.079  12.337  1.00  0.00           C  
ATOM    918  C   VAL A  66       5.975  -5.557  13.715  1.00  0.00           C  
ATOM    919  O   VAL A  66       5.791  -4.720  14.599  1.00  0.00           O  
ATOM    920  CB  VAL A  66       5.245  -4.817  11.411  1.00  0.00           C  
ATOM    921  CG1 VAL A  66       4.071  -4.041  12.047  1.00  0.00           C  
ATOM    922  CG2 VAL A  66       5.677  -4.105  10.117  1.00  0.00           C  
ATOM    923  HB  VAL A  66       4.842  -5.785  11.110  1.00  0.00           H  
ATOM    924 HG11 VAL A  66       3.573  -4.612  12.830  1.00  0.00           H  
ATOM    925 HG12 VAL A  66       4.408  -3.097  12.478  1.00  0.00           H  
ATOM    926 HG13 VAL A  66       3.306  -3.809  11.304  1.00  0.00           H  
ATOM    927 HG21 VAL A  66       6.379  -4.708   9.543  1.00  0.00           H  
ATOM    928 HG22 VAL A  66       4.824  -3.906   9.469  1.00  0.00           H  
ATOM    929 HG23 VAL A  66       6.157  -3.150  10.332  1.00  0.00           H  
ATOM    930  H   VAL A  66       6.955  -6.796  11.203  1.00  0.00           H  
ATOM    931  HA  VAL A  66       6.992  -4.128  12.490  1.00  0.00           H  
ATOM    932  N   CYS A  67       5.739  -6.871  13.871  1.00  0.00           N  
ATOM    933  CA  CYS A  67       5.048  -7.442  15.028  1.00  0.00           C  
ATOM    934  C   CYS A  67       5.412  -8.931  15.207  1.00  0.00           C  
ATOM    935  O   CYS A  67       6.582  -9.281  15.049  1.00  0.00           O  
ATOM    936  CB  CYS A  67       3.531  -7.105  15.020  1.00  0.00           C  
ATOM    937  SG  CYS A  67       2.653  -7.825  13.597  1.00  0.00           S  
ATOM    938  H   CYS A  67       5.944  -7.514  13.116  1.00  0.00           H  
ATOM    939  HA  CYS A  67       5.466  -6.965  15.916  1.00  0.00           H  
ATOM    940  HB3 CYS A  67       3.378  -6.026  15.009  1.00  0.00           H  
ATOM    941  HB2 CYS A  67       3.054  -7.460  15.934  1.00  0.00           H  
ATOM    942  HG  CYS A  67       1.442  -7.377  13.944  1.00  0.00           H  
ATOM    943  N   LYS A  68       4.431  -9.759  15.608  1.00  0.00           N  
ATOM    944  CA  LYS A  68       4.583 -11.176  15.939  1.00  0.00           C  
ATOM    945  C   LYS A  68       5.015 -12.036  14.741  1.00  0.00           C  
ATOM    946  O   LYS A  68       4.373 -11.989  13.691  1.00  0.00           O  
ATOM    947  CB  LYS A  68       3.251 -11.709  16.509  1.00  0.00           C  
ATOM    948  CG  LYS A  68       2.857 -11.087  17.863  1.00  0.00           C  
ATOM    949  CD  LYS A  68       1.493 -11.562  18.394  1.00  0.00           C  
ATOM    950  CE  LYS A  68       1.440 -13.057  18.750  1.00  0.00           C  
ATOM    951  NZ  LYS A  68       0.130 -13.425  19.312  1.00  0.00           N1+
ATOM    952  H   LYS A  68       3.497  -9.391  15.710  1.00  0.00           H  
ATOM    953  HA  LYS A  68       5.345 -11.248  16.718  1.00  0.00           H  
ATOM    954  HB3 LYS A  68       3.334 -12.790  16.635  1.00  0.00           H  
ATOM    955  HB2 LYS A  68       2.450 -11.549  15.784  1.00  0.00           H  
ATOM    956  HG3 LYS A  68       2.828 -10.001  17.771  1.00  0.00           H  
ATOM    957  HG2 LYS A  68       3.630 -11.303  18.601  1.00  0.00           H  
ATOM    958  HD3 LYS A  68       0.724 -11.337  17.653  1.00  0.00           H  
ATOM    959  HD2 LYS A  68       1.239 -10.972  19.276  1.00  0.00           H  
ATOM    960  HE3 LYS A  68       2.214 -13.300  19.479  1.00  0.00           H  
ATOM    961  HE2 LYS A  68       1.619 -13.674  17.869  1.00  0.00           H  
ATOM    962  HZ1 LYS A  68      -0.594 -13.233  18.634  1.00  0.00           H  
ATOM    963  HZ2 LYS A  68       0.124 -14.410  19.538  1.00  0.00           H  
ATOM    964  HZ3 LYS A  68      -0.042 -12.888  20.149  1.00  0.00           H  
ATOM    965  N   ALA A  69       6.059 -12.851  14.965  1.00  0.00           N  
ATOM    966  CA  ALA A  69       6.528 -13.896  14.055  1.00  0.00           C  
ATOM    967  C   ALA A  69       5.613 -15.138  14.076  1.00  0.00           C  
ATOM    968  O   ALA A  69       4.662 -15.202  14.858  1.00  0.00           O  
ATOM    969  CB  ALA A  69       7.970 -14.258  14.447  1.00  0.00           C  
ATOM    970  HB1 ALA A  69       8.021 -14.666  15.457  1.00  0.00           H  
ATOM    971  HB2 ALA A  69       8.398 -14.996  13.768  1.00  0.00           H  
ATOM    972  HB3 ALA A  69       8.615 -13.378  14.412  1.00  0.00           H  
ATOM    973  H   ALA A  69       6.520 -12.819  15.862  1.00  0.00           H  
ATOM    974  HA  ALA A  69       6.532 -13.498  13.038  1.00  0.00           H  
ATOM    975  N   GLY A  70       5.922 -16.104  13.198  1.00  0.00           N  
ATOM    976  CA  GLY A  70       5.106 -17.298  12.975  1.00  0.00           C  
ATOM    977  C   GLY A  70       4.166 -17.103  11.774  1.00  0.00           C  
ATOM    978  O   GLY A  70       3.218 -17.873  11.630  1.00  0.00           O  
ATOM    979  HA3 GLY A  70       4.526 -17.566  13.860  1.00  0.00           H  
ATOM    980  H   GLY A  70       6.719 -15.977  12.589  1.00  0.00           H  
ATOM    981  HA2 GLY A  70       5.770 -18.137  12.770  1.00  0.00           H  
ATOM    982  N   ILE A  71       4.428 -16.088  10.926  1.00  0.00           N  
ATOM    983  CA  ILE A  71       3.704 -15.762   9.699  1.00  0.00           C  
ATOM    984  C   ILE A  71       4.077 -16.759   8.577  1.00  0.00           C  
ATOM    985  O   ILE A  71       4.903 -16.470   7.710  1.00  0.00           O  
ATOM    986  CB  ILE A  71       3.977 -14.293   9.240  1.00  0.00           C  
ATOM    987  CG1 ILE A  71       3.761 -13.258  10.372  1.00  0.00           C  
ATOM    988  CG2 ILE A  71       3.159 -13.882   7.994  1.00  0.00           C  
ATOM    989  CD1 ILE A  71       2.366 -13.264  11.017  1.00  0.00           C  
ATOM    990  H   ILE A  71       5.234 -15.505  11.109  1.00  0.00           H  
ATOM    991  HA  ILE A  71       2.635 -15.859   9.886  1.00  0.00           H  
ATOM    992  HB  ILE A  71       5.030 -14.211   8.967  1.00  0.00           H  
ATOM    993 HG13 ILE A  71       3.969 -12.258   9.989  1.00  0.00           H  
ATOM    994 HG12 ILE A  71       4.503 -13.419  11.156  1.00  0.00           H  
ATOM    995 HG21 ILE A  71       2.089 -14.005   8.164  1.00  0.00           H  
ATOM    996 HG22 ILE A  71       3.334 -12.837   7.736  1.00  0.00           H  
ATOM    997 HG23 ILE A  71       3.414 -14.465   7.109  1.00  0.00           H  
ATOM    998 HD11 ILE A  71       2.246 -12.404  11.676  1.00  0.00           H  
ATOM    999 HD12 ILE A  71       1.570 -13.218  10.274  1.00  0.00           H  
ATOM   1000 HD13 ILE A  71       2.212 -14.159  11.620  1.00  0.00           H  
ATOM   1001  N   SER A  72       3.448 -17.940   8.645  1.00  0.00           N  
ATOM   1002  CA  SER A  72       3.440 -18.970   7.610  1.00  0.00           C  
ATOM   1003  C   SER A  72       2.402 -18.641   6.517  1.00  0.00           C  
ATOM   1004  O   SER A  72       1.619 -17.704   6.672  1.00  0.00           O  
ATOM   1005  CB  SER A  72       3.230 -20.331   8.304  1.00  0.00           C  
ATOM   1006  OG  SER A  72       2.035 -20.372   9.052  1.00  0.00           O  
ATOM   1007  HB2 SER A  72       3.212 -21.139   7.571  1.00  0.00           H  
ATOM   1008  HB3 SER A  72       4.057 -20.544   8.979  1.00  0.00           H  
ATOM   1009  HG  SER A  72       1.314 -20.672   8.479  1.00  0.00           H  
ATOM   1010  H   SER A  72       2.835 -18.121   9.427  1.00  0.00           H  
ATOM   1011  HA  SER A  72       4.419 -18.991   7.128  1.00  0.00           H  
ATOM   1012  N   ARG A  73       2.459 -19.387   5.401  1.00  0.00           N  
ATOM   1013  CA  ARG A  73       1.764 -19.080   4.144  1.00  0.00           C  
ATOM   1014  C   ARG A  73       0.223 -18.992   4.209  1.00  0.00           C  
ATOM   1015  O   ARG A  73      -0.341 -18.287   3.375  1.00  0.00           O  
ATOM   1016  CB  ARG A  73       2.228 -20.057   3.042  1.00  0.00           C  
ATOM   1017  CG  ARG A  73       3.712 -19.898   2.654  1.00  0.00           C  
ATOM   1018  CD  ARG A  73       4.155 -20.920   1.596  1.00  0.00           C  
ATOM   1019  NE  ARG A  73       5.472 -20.611   1.021  1.00  0.00           N  
ATOM   1020  CZ  ARG A  73       5.700 -19.818  -0.041  1.00  0.00           C  
ATOM   1021  NH1 ARG A  73       4.701 -19.180  -0.667  1.00  0.00           N  
ATOM   1022  NH2 ARG A  73       6.951 -19.670  -0.492  1.00  0.00           N1+
ATOM   1023  HB2 ARG A  73       2.028 -21.085   3.350  1.00  0.00           H  
ATOM   1024  HB3 ARG A  73       1.633 -19.892   2.143  1.00  0.00           H  
ATOM   1025  HG2 ARG A  73       3.959 -18.880   2.347  1.00  0.00           H  
ATOM   1026  HG3 ARG A  73       4.295 -20.092   3.555  1.00  0.00           H  
ATOM   1027  HD2 ARG A  73       4.352 -21.848   2.135  1.00  0.00           H  
ATOM   1028  HD3 ARG A  73       3.390 -21.166   0.859  1.00  0.00           H  
ATOM   1029  HE  ARG A  73       6.279 -21.000   1.505  1.00  0.00           H  
ATOM   1030 HH12 ARG A  73       4.891 -18.593  -1.465  1.00  0.00           H  
ATOM   1031 HH11 ARG A  73       3.753 -19.283  -0.338  1.00  0.00           H  
ATOM   1032 HH22 ARG A  73       7.156 -19.081  -1.288  1.00  0.00           H  
ATOM   1033 HH21 ARG A  73       7.708 -20.207  -0.068  1.00  0.00           H  
ATOM   1034  H   ARG A  73       3.113 -20.155   5.359  1.00  0.00           H  
ATOM   1035  HA  ARG A  73       2.106 -18.085   3.853  1.00  0.00           H  
ATOM   1036  N   GLU A  74      -0.437 -19.648   5.181  1.00  0.00           N  
ATOM   1037  CA  GLU A  74      -1.890 -19.548   5.386  1.00  0.00           C  
ATOM   1038  C   GLU A  74      -2.317 -18.277   6.156  1.00  0.00           C  
ATOM   1039  O   GLU A  74      -3.499 -17.939   6.115  1.00  0.00           O  
ATOM   1040  CB  GLU A  74      -2.440 -20.861   6.008  1.00  0.00           C  
ATOM   1041  CG  GLU A  74      -2.433 -21.019   7.550  1.00  0.00           C  
ATOM   1042  CD  GLU A  74      -1.053 -21.054   8.209  1.00  0.00           C  
ATOM   1043  OE1 GLU A  74      -1.013 -20.828   9.438  1.00  0.00           O  
ATOM   1044  OE2 GLU A  74      -0.057 -21.307   7.497  1.00  0.00           O1-
ATOM   1045  HB2 GLU A  74      -3.473 -20.974   5.677  1.00  0.00           H  
ATOM   1046  HB3 GLU A  74      -1.920 -21.712   5.565  1.00  0.00           H  
ATOM   1047  HG2 GLU A  74      -3.028 -20.234   8.016  1.00  0.00           H  
ATOM   1048  HG3 GLU A  74      -2.930 -21.955   7.806  1.00  0.00           H  
ATOM   1049  H   GLU A  74       0.063 -20.217   5.854  1.00  0.00           H  
ATOM   1050  HA  GLU A  74      -2.348 -19.473   4.398  1.00  0.00           H  
ATOM   1051  N   LYS A  75      -1.367 -17.588   6.817  1.00  0.00           N  
ATOM   1052  CA  LYS A  75      -1.592 -16.335   7.548  1.00  0.00           C  
ATOM   1053  C   LYS A  75      -1.434 -15.079   6.667  1.00  0.00           C  
ATOM   1054  O   LYS A  75      -1.521 -13.973   7.199  1.00  0.00           O  
ATOM   1055  CB  LYS A  75      -0.648 -16.260   8.768  1.00  0.00           C  
ATOM   1056  CG  LYS A  75      -0.813 -17.434   9.744  1.00  0.00           C  
ATOM   1057  CD  LYS A  75      -0.116 -17.183  11.089  1.00  0.00           C  
ATOM   1058  CE  LYS A  75      -0.207 -18.364  12.068  1.00  0.00           C  
ATOM   1059  NZ  LYS A  75       0.481 -19.563  11.560  1.00  0.00           N1+
ATOM   1060  HB2 LYS A  75       0.392 -16.199   8.446  1.00  0.00           H  
ATOM   1061  HB3 LYS A  75      -0.845 -15.336   9.311  1.00  0.00           H  
ATOM   1062  HG2 LYS A  75      -1.871 -17.636   9.912  1.00  0.00           H  
ATOM   1063  HG3 LYS A  75      -0.393 -18.323   9.279  1.00  0.00           H  
ATOM   1064  HD2 LYS A  75       0.927 -16.931  10.915  1.00  0.00           H  
ATOM   1065  HD3 LYS A  75      -0.555 -16.304  11.561  1.00  0.00           H  
ATOM   1066  HE2 LYS A  75       0.251 -18.085  13.017  1.00  0.00           H  
ATOM   1067  HE3 LYS A  75      -1.249 -18.611  12.274  1.00  0.00           H  
ATOM   1068  HZ1 LYS A  75       1.445 -19.343  11.348  1.00  0.00           H  
ATOM   1069  HZ2 LYS A  75       0.448 -20.297  12.252  1.00  0.00           H  
ATOM   1070  HZ3 LYS A  75       0.022 -19.893  10.715  1.00  0.00           H  
ATOM   1071  H   LYS A  75      -0.410 -17.917   6.793  1.00  0.00           H  
ATOM   1072  HA  LYS A  75      -2.617 -16.325   7.924  1.00  0.00           H  
ATOM   1073  N   VAL A  76      -1.205 -15.259   5.356  1.00  0.00           N  
ATOM   1074  CA  VAL A  76      -1.025 -14.200   4.365  1.00  0.00           C  
ATOM   1075  C   VAL A  76      -1.790 -14.556   3.080  1.00  0.00           C  
ATOM   1076  O   VAL A  76      -1.700 -15.686   2.601  1.00  0.00           O  
ATOM   1077  CB  VAL A  76       0.474 -13.959   4.028  1.00  0.00           C  
ATOM   1078  CG1 VAL A  76       1.142 -13.063   5.081  1.00  0.00           C  
ATOM   1079  CG2 VAL A  76       1.283 -15.254   3.804  1.00  0.00           C  
ATOM   1080  HB  VAL A  76       0.528 -13.402   3.091  1.00  0.00           H  
ATOM   1081 HG11 VAL A  76       1.066 -13.496   6.077  1.00  0.00           H  
ATOM   1082 HG12 VAL A  76       2.198 -12.903   4.867  1.00  0.00           H  
ATOM   1083 HG13 VAL A  76       0.664 -12.085   5.107  1.00  0.00           H  
ATOM   1084 HG21 VAL A  76       0.903 -15.826   2.959  1.00  0.00           H  
ATOM   1085 HG22 VAL A  76       2.332 -15.041   3.605  1.00  0.00           H  
ATOM   1086 HG23 VAL A  76       1.261 -15.897   4.682  1.00  0.00           H  
ATOM   1087  H   VAL A  76      -1.159 -16.201   4.992  1.00  0.00           H  
ATOM   1088  HA  VAL A  76      -1.450 -13.276   4.756  1.00  0.00           H  
ATOM   1089  N   VAL A  77      -2.554 -13.577   2.572  1.00  0.00           N  
ATOM   1090  CA  VAL A  77      -3.499 -13.744   1.470  1.00  0.00           C  
ATOM   1091  C   VAL A  77      -3.149 -12.721   0.363  1.00  0.00           C  
ATOM   1092  O   VAL A  77      -3.385 -11.528   0.568  1.00  0.00           O  
ATOM   1093  CB  VAL A  77      -4.956 -13.481   1.960  1.00  0.00           C  
ATOM   1094  CG1 VAL A  77      -6.007 -13.518   0.829  1.00  0.00           C  
ATOM   1095  CG2 VAL A  77      -5.367 -14.476   3.063  1.00  0.00           C  
ATOM   1096  HB  VAL A  77      -5.001 -12.487   2.409  1.00  0.00           H  
ATOM   1097 HG11 VAL A  77      -5.857 -12.728   0.095  1.00  0.00           H  
ATOM   1098 HG12 VAL A  77      -5.981 -14.471   0.299  1.00  0.00           H  
ATOM   1099 HG13 VAL A  77      -7.014 -13.389   1.225  1.00  0.00           H  
ATOM   1100 HG21 VAL A  77      -6.395 -14.306   3.385  1.00  0.00           H  
ATOM   1101 HG22 VAL A  77      -5.295 -15.506   2.713  1.00  0.00           H  
ATOM   1102 HG23 VAL A  77      -4.737 -14.381   3.947  1.00  0.00           H  
ATOM   1103  H   VAL A  77      -2.567 -12.671   3.026  1.00  0.00           H  
ATOM   1104  HA  VAL A  77      -3.475 -14.767   1.100  1.00  0.00           H  
ATOM   1105  N   PRO A  78      -2.580 -13.181  -0.778  1.00  0.00           N  
ATOM   1106  CA  PRO A  78      -2.256 -12.288  -1.903  1.00  0.00           C  
ATOM   1107  C   PRO A  78      -3.505 -11.833  -2.683  1.00  0.00           C  
ATOM   1108  O   PRO A  78      -4.186 -12.653  -3.298  1.00  0.00           O  
ATOM   1109  CD  PRO A  78      -2.141 -14.554  -1.048  1.00  0.00           C  
ATOM   1110  CB  PRO A  78      -1.280 -13.116  -2.752  1.00  0.00           C  
ATOM   1111  CG  PRO A  78      -1.693 -14.556  -2.505  1.00  0.00           C  
ATOM   1112  HD3 PRO A  78      -1.306 -14.795  -0.387  1.00  0.00           H  
ATOM   1113  HD2 PRO A  78      -2.927 -15.295  -0.904  1.00  0.00           H  
ATOM   1114  HB2 PRO A  78      -1.289 -12.851  -3.810  1.00  0.00           H  
ATOM   1115  HB3 PRO A  78      -0.263 -12.961  -2.388  1.00  0.00           H  
ATOM   1116  HG3 PRO A  78      -0.904 -15.274  -2.718  1.00  0.00           H  
ATOM   1117  HG2 PRO A  78      -2.544 -14.804  -3.138  1.00  0.00           H  
ATOM   1118  HA  PRO A  78      -1.738 -11.404  -1.537  1.00  0.00           H  
ATOM   1119  N   LEU A  79      -3.765 -10.518  -2.633  1.00  0.00           N  
ATOM   1120  CA  LEU A  79      -4.833  -9.824  -3.347  1.00  0.00           C  
ATOM   1121  C   LEU A  79      -4.300  -9.393  -4.724  1.00  0.00           C  
ATOM   1122  O   LEU A  79      -3.859  -8.254  -4.885  1.00  0.00           O  
ATOM   1123  CB  LEU A  79      -5.301  -8.607  -2.507  1.00  0.00           C  
ATOM   1124  CG  LEU A  79      -5.857  -8.946  -1.106  1.00  0.00           C  
ATOM   1125  CD1 LEU A  79      -6.094  -7.658  -0.285  1.00  0.00           C  
ATOM   1126  CD2 LEU A  79      -7.113  -9.840  -1.175  1.00  0.00           C  
ATOM   1127  HB2 LEU A  79      -4.467  -7.916  -2.385  1.00  0.00           H  
ATOM   1128  HB3 LEU A  79      -6.061  -8.057  -3.064  1.00  0.00           H  
ATOM   1129  HG  LEU A  79      -5.092  -9.507  -0.568  1.00  0.00           H  
ATOM   1130 HD11 LEU A  79      -7.138  -7.519  -0.007  1.00  0.00           H  
ATOM   1131 HD12 LEU A  79      -5.513  -7.677   0.638  1.00  0.00           H  
ATOM   1132 HD13 LEU A  79      -5.794  -6.762  -0.830  1.00  0.00           H  
ATOM   1133 HD21 LEU A  79      -7.563  -9.836  -2.168  1.00  0.00           H  
ATOM   1134 HD22 LEU A  79      -6.859 -10.873  -0.940  1.00  0.00           H  
ATOM   1135 HD23 LEU A  79      -7.888  -9.537  -0.471  1.00  0.00           H  
ATOM   1136  H   LEU A  79      -3.134  -9.914  -2.122  1.00  0.00           H  
ATOM   1137  HA  LEU A  79      -5.679 -10.497  -3.500  1.00  0.00           H  
ATOM   1138  N   TYR A  80      -4.325 -10.329  -5.688  1.00  0.00           N  
ATOM   1139  CA  TYR A  80      -3.794 -10.149  -7.045  1.00  0.00           C  
ATOM   1140  C   TYR A  80      -4.482  -9.037  -7.859  1.00  0.00           C  
ATOM   1141  O   TYR A  80      -3.808  -8.374  -8.648  1.00  0.00           O  
ATOM   1142  CB  TYR A  80      -3.844 -11.486  -7.808  1.00  0.00           C  
ATOM   1143  CG  TYR A  80      -2.987 -12.590  -7.214  1.00  0.00           C  
ATOM   1144  CD1 TYR A  80      -3.583 -13.662  -6.517  1.00  0.00           C  
ATOM   1145  CD2 TYR A  80      -1.585 -12.553  -7.371  1.00  0.00           C  
ATOM   1146  CE1 TYR A  80      -2.782 -14.693  -5.987  1.00  0.00           C  
ATOM   1147  CE2 TYR A  80      -0.786 -13.582  -6.838  1.00  0.00           C  
ATOM   1148  CZ  TYR A  80      -1.382 -14.653  -6.146  1.00  0.00           C  
ATOM   1149  OH  TYR A  80      -0.603 -15.647  -5.627  1.00  0.00           O  
ATOM   1150  HB2 TYR A  80      -4.876 -11.834  -7.884  1.00  0.00           H  
ATOM   1151  HB3 TYR A  80      -3.507 -11.336  -8.835  1.00  0.00           H  
ATOM   1152  HD1 TYR A  80      -4.654 -13.700  -6.386  1.00  0.00           H  
ATOM   1153  HD2 TYR A  80      -1.119 -11.738  -7.905  1.00  0.00           H  
ATOM   1154  HE1 TYR A  80      -3.248 -15.509  -5.455  1.00  0.00           H  
ATOM   1155  HE2 TYR A  80       0.285 -13.548  -6.970  1.00  0.00           H  
ATOM   1156  HH  TYR A  80      -1.117 -16.342  -5.211  1.00  0.00           H  
ATOM   1157  H   TYR A  80      -4.668 -11.254  -5.467  1.00  0.00           H  
ATOM   1158  HA  TYR A  80      -2.750  -9.865  -6.933  1.00  0.00           H  
ATOM   1159  N   GLY A  81      -5.792  -8.835  -7.635  1.00  0.00           N  
ATOM   1160  CA  GLY A  81      -6.595  -7.819  -8.315  1.00  0.00           C  
ATOM   1161  C   GLY A  81      -6.375  -6.406  -7.748  1.00  0.00           C  
ATOM   1162  O   GLY A  81      -6.741  -5.439  -8.415  1.00  0.00           O  
ATOM   1163  HA3 GLY A  81      -7.649  -8.077  -8.207  1.00  0.00           H  
ATOM   1164  H   GLY A  81      -6.269  -9.420  -6.964  1.00  0.00           H  
ATOM   1165  HA2 GLY A  81      -6.379  -7.820  -9.385  1.00  0.00           H  
ATOM   1166  N   ARG A  82      -5.773  -6.268  -6.550  1.00  0.00           N  
ATOM   1167  CA  ARG A  82      -5.475  -4.976  -5.921  1.00  0.00           C  
ATOM   1168  C   ARG A  82      -4.268  -4.254  -6.558  1.00  0.00           C  
ATOM   1169  O   ARG A  82      -4.179  -3.033  -6.434  1.00  0.00           O  
ATOM   1170  CB  ARG A  82      -5.319  -5.177  -4.394  1.00  0.00           C  
ATOM   1171  CG  ARG A  82      -5.138  -3.887  -3.566  1.00  0.00           C  
ATOM   1172  CD  ARG A  82      -6.398  -3.010  -3.442  1.00  0.00           C  
ATOM   1173  NE  ARG A  82      -7.394  -3.597  -2.532  1.00  0.00           N  
ATOM   1174  CZ  ARG A  82      -7.414  -3.418  -1.199  1.00  0.00           C  
ATOM   1175  NH1 ARG A  82      -6.500  -2.646  -0.597  1.00  0.00           N  
ATOM   1176  NH2 ARG A  82      -8.362  -4.011  -0.463  1.00  0.00           N1+
ATOM   1177  HB2 ARG A  82      -6.180  -5.726  -4.011  1.00  0.00           H  
ATOM   1178  HB3 ARG A  82      -4.454  -5.815  -4.211  1.00  0.00           H  
ATOM   1179  HG2 ARG A  82      -4.915  -4.234  -2.557  1.00  0.00           H  
ATOM   1180  HG3 ARG A  82      -4.267  -3.300  -3.855  1.00  0.00           H  
ATOM   1181  HD2 ARG A  82      -6.179  -1.959  -3.253  1.00  0.00           H  
ATOM   1182  HD3 ARG A  82      -6.913  -3.025  -4.401  1.00  0.00           H  
ATOM   1183  HE  ARG A  82      -8.078  -4.209  -2.952  1.00  0.00           H  
ATOM   1184 HH12 ARG A  82      -6.556  -2.424   0.393  1.00  0.00           H  
ATOM   1185 HH11 ARG A  82      -5.783  -2.199  -1.146  1.00  0.00           H  
ATOM   1186 HH22 ARG A  82      -8.388  -3.867   0.537  1.00  0.00           H  
ATOM   1187 HH21 ARG A  82      -9.066  -4.588  -0.897  1.00  0.00           H  
ATOM   1188  H   ARG A  82      -5.465  -7.090  -6.049  1.00  0.00           H  
ATOM   1189  HA  ARG A  82      -6.341  -4.334  -6.089  1.00  0.00           H  
ATOM   1190  N   GLY A  83      -3.392  -4.999  -7.261  1.00  0.00           N  
ATOM   1191  CA  GLY A  83      -2.234  -4.465  -7.984  1.00  0.00           C  
ATOM   1192  C   GLY A  83      -2.632  -3.577  -9.178  1.00  0.00           C  
ATOM   1193  O   GLY A  83      -1.852  -2.706  -9.561  1.00  0.00           O  
ATOM   1194  HA3 GLY A  83      -1.639  -5.300  -8.355  1.00  0.00           H  
ATOM   1195  H   GLY A  83      -3.545  -5.996  -7.327  1.00  0.00           H  
ATOM   1196  HA2 GLY A  83      -1.594  -3.906  -7.299  1.00  0.00           H  
ATOM   1197  N   SER A  84      -3.846  -3.761  -9.732  1.00  0.00           N  
ATOM   1198  CA  SER A  84      -4.418  -2.944 -10.809  1.00  0.00           C  
ATOM   1199  C   SER A  84      -4.846  -1.525 -10.372  1.00  0.00           C  
ATOM   1200  O   SER A  84      -5.053  -0.679 -11.241  1.00  0.00           O  
ATOM   1201  CB  SER A  84      -5.579  -3.721 -11.472  1.00  0.00           C  
ATOM   1202  OG  SER A  84      -6.763  -3.722 -10.694  1.00  0.00           O  
ATOM   1203  HB2 SER A  84      -5.819  -3.268 -12.434  1.00  0.00           H  
ATOM   1204  HB3 SER A  84      -5.285  -4.750 -11.682  1.00  0.00           H  
ATOM   1205  HG  SER A  84      -6.664  -4.354  -9.973  1.00  0.00           H  
ATOM   1206  H   SER A  84      -4.442  -4.491  -9.369  1.00  0.00           H  
ATOM   1207  HA  SER A  84      -3.639  -2.821 -11.564  1.00  0.00           H  
ATOM   1208  N   GLN A  85      -4.974  -1.295  -9.053  1.00  0.00           N  
ATOM   1209  CA  GLN A  85      -5.392  -0.024  -8.455  1.00  0.00           C  
ATOM   1210  C   GLN A  85      -4.197   0.873  -8.082  1.00  0.00           C  
ATOM   1211  O   GLN A  85      -4.399   2.061  -7.838  1.00  0.00           O  
ATOM   1212  CB  GLN A  85      -6.245  -0.325  -7.199  1.00  0.00           C  
ATOM   1213  CG  GLN A  85      -7.467  -1.240  -7.441  1.00  0.00           C  
ATOM   1214  CD  GLN A  85      -8.433  -0.690  -8.494  1.00  0.00           C  
ATOM   1215  OE1 GLN A  85      -8.985   0.394  -8.324  1.00  0.00           O  
ATOM   1216  NE2 GLN A  85      -8.646  -1.433  -9.582  1.00  0.00           N  
ATOM   1217  HB2 GLN A  85      -5.620  -0.781  -6.431  1.00  0.00           H  
ATOM   1218  HB3 GLN A  85      -6.592   0.616  -6.769  1.00  0.00           H  
ATOM   1219  HG2 GLN A  85      -7.139  -2.241  -7.725  1.00  0.00           H  
ATOM   1220  HG3 GLN A  85      -8.017  -1.361  -6.507  1.00  0.00           H  
ATOM   1221 HE22 GLN A  85      -9.278  -1.105 -10.297  1.00  0.00           H  
ATOM   1222 HE21 GLN A  85      -8.158  -2.308  -9.718  1.00  0.00           H  
ATOM   1223  H   GLN A  85      -4.781  -2.045  -8.403  1.00  0.00           H  
ATOM   1224  HA  GLN A  85      -5.997   0.538  -9.168  1.00  0.00           H  
ATOM   1225  N   LYS A  86      -2.981   0.301  -8.052  1.00  0.00           N  
ATOM   1226  CA  LYS A  86      -1.737   0.972  -7.670  1.00  0.00           C  
ATOM   1227  C   LYS A  86      -1.205   2.099  -8.591  1.00  0.00           C  
ATOM   1228  O   LYS A  86      -0.539   2.981  -8.049  1.00  0.00           O  
ATOM   1229  CB  LYS A  86      -0.648  -0.078  -7.382  1.00  0.00           C  
ATOM   1230  CG  LYS A  86      -0.975  -1.094  -6.265  1.00  0.00           C  
ATOM   1231  CD  LYS A  86      -1.121  -0.480  -4.861  1.00  0.00           C  
ATOM   1232  CE  LYS A  86      -2.571  -0.158  -4.458  1.00  0.00           C  
ATOM   1233  NZ  LYS A  86      -2.608   0.689  -3.256  1.00  0.00           N1+
ATOM   1234  HB2 LYS A  86      -0.438  -0.629  -8.300  1.00  0.00           H  
ATOM   1235  HB3 LYS A  86       0.281   0.428  -7.121  1.00  0.00           H  
ATOM   1236  HG2 LYS A  86      -1.869  -1.661  -6.520  1.00  0.00           H  
ATOM   1237  HG3 LYS A  86      -0.171  -1.828  -6.235  1.00  0.00           H  
ATOM   1238  HD2 LYS A  86      -0.690  -1.164  -4.129  1.00  0.00           H  
ATOM   1239  HD3 LYS A  86      -0.514   0.424  -4.806  1.00  0.00           H  
ATOM   1240  HE2 LYS A  86      -3.099   0.376  -5.245  1.00  0.00           H  
ATOM   1241  HE3 LYS A  86      -3.128  -1.077  -4.277  1.00  0.00           H  
ATOM   1242  HZ1 LYS A  86      -2.098   1.546  -3.454  1.00  0.00           H  
ATOM   1243  HZ2 LYS A  86      -3.564   0.920  -3.026  1.00  0.00           H  
ATOM   1244  HZ3 LYS A  86      -2.171   0.212  -2.481  1.00  0.00           H  
ATOM   1245  H   LYS A  86      -2.894  -0.677  -8.292  1.00  0.00           H  
ATOM   1246  HA  LYS A  86      -1.942   1.484  -6.731  1.00  0.00           H  
ATOM   1247  N   PRO A  87      -1.551   2.149  -9.904  1.00  0.00           N  
ATOM   1248  CA  PRO A  87      -1.264   3.326 -10.754  1.00  0.00           C  
ATOM   1249  C   PRO A  87      -1.975   4.643 -10.373  1.00  0.00           C  
ATOM   1250  O   PRO A  87      -1.610   5.680 -10.928  1.00  0.00           O  
ATOM   1251  CD  PRO A  87      -2.024   1.035 -10.728  1.00  0.00           C  
ATOM   1252  CB  PRO A  87      -1.654   2.875 -12.173  1.00  0.00           C  
ATOM   1253  CG  PRO A  87      -1.561   1.361 -12.139  1.00  0.00           C  
ATOM   1254  HD3 PRO A  87      -1.650   0.062 -10.407  1.00  0.00           H  
ATOM   1255  HD2 PRO A  87      -3.112   1.022 -10.701  1.00  0.00           H  
ATOM   1256  HB2 PRO A  87      -2.683   3.163 -12.398  1.00  0.00           H  
ATOM   1257  HB3 PRO A  87      -1.016   3.311 -12.942  1.00  0.00           H  
ATOM   1258  HG3 PRO A  87      -0.524   1.052 -12.269  1.00  0.00           H  
ATOM   1259  HG2 PRO A  87      -2.156   0.872 -12.911  1.00  0.00           H  
ATOM   1260  HA  PRO A  87      -0.186   3.495 -10.721  1.00  0.00           H  
ATOM   1261  N   GLN A  88      -2.951   4.594  -9.449  1.00  0.00           N  
ATOM   1262  CA  GLN A  88      -3.666   5.766  -8.939  1.00  0.00           C  
ATOM   1263  C   GLN A  88      -2.957   6.430  -7.747  1.00  0.00           C  
ATOM   1264  O   GLN A  88      -3.198   7.613  -7.516  1.00  0.00           O  
ATOM   1265  CB  GLN A  88      -5.106   5.365  -8.539  1.00  0.00           C  
ATOM   1266  CG  GLN A  88      -5.962   4.742  -9.664  1.00  0.00           C  
ATOM   1267  CD  GLN A  88      -6.052   5.596 -10.934  1.00  0.00           C  
ATOM   1268  OE1 GLN A  88      -6.164   6.819 -10.867  1.00  0.00           O  
ATOM   1269  NE2 GLN A  88      -6.029   4.950 -12.101  1.00  0.00           N  
ATOM   1270  HB2 GLN A  88      -5.072   4.667  -7.701  1.00  0.00           H  
ATOM   1271  HB3 GLN A  88      -5.627   6.244  -8.157  1.00  0.00           H  
ATOM   1272  HG2 GLN A  88      -5.563   3.759  -9.920  1.00  0.00           H  
ATOM   1273  HG3 GLN A  88      -6.974   4.571  -9.296  1.00  0.00           H  
ATOM   1274 HE22 GLN A  88      -6.094   5.469 -12.965  1.00  0.00           H  
ATOM   1275 HE21 GLN A  88      -5.948   3.945 -12.131  1.00  0.00           H  
ATOM   1276  H   GLN A  88      -3.209   3.707  -9.038  1.00  0.00           H  
ATOM   1277  HA  GLN A  88      -3.718   6.523  -9.723  1.00  0.00           H  
ATOM   1278  N   ASP A  89      -2.106   5.685  -7.016  1.00  0.00           N  
ATOM   1279  CA  ASP A  89      -1.420   6.158  -5.805  1.00  0.00           C  
ATOM   1280  C   ASP A  89      -0.420   7.329  -5.993  1.00  0.00           C  
ATOM   1281  O   ASP A  89      -0.364   8.170  -5.095  1.00  0.00           O  
ATOM   1282  CB  ASP A  89      -0.768   5.057  -4.927  1.00  0.00           C  
ATOM   1283  CG  ASP A  89      -1.553   3.764  -4.670  1.00  0.00           C  
ATOM   1284  OD1 ASP A  89      -0.958   2.890  -4.003  1.00  0.00           O  
ATOM   1285  OD2 ASP A  89      -2.729   3.656  -5.080  1.00  0.00           O1-
ATOM   1286  HB2 ASP A  89       0.188   4.773  -5.367  1.00  0.00           H  
ATOM   1287  HB3 ASP A  89      -0.576   5.495  -3.949  1.00  0.00           H  
ATOM   1288  H   ASP A  89      -1.962   4.713  -7.252  1.00  0.00           H  
ATOM   1289  HA  ASP A  89      -2.217   6.572  -5.186  1.00  0.00           H  
ATOM   1290  N   PRO A  90       0.303   7.437  -7.139  1.00  0.00           N  
ATOM   1291  CA  PRO A  90       1.147   8.615  -7.443  1.00  0.00           C  
ATOM   1292  C   PRO A  90       0.412   9.962  -7.578  1.00  0.00           C  
ATOM   1293  O   PRO A  90       1.033  11.000  -7.353  1.00  0.00           O  
ATOM   1294  CD  PRO A  90       0.576   6.361  -8.093  1.00  0.00           C  
ATOM   1295  CB  PRO A  90       1.875   8.236  -8.741  1.00  0.00           C  
ATOM   1296  CG  PRO A  90       1.912   6.721  -8.723  1.00  0.00           C  
ATOM   1297  HD3 PRO A  90       0.613   5.372  -7.636  1.00  0.00           H  
ATOM   1298  HD2 PRO A  90      -0.201   6.368  -8.853  1.00  0.00           H  
ATOM   1299  HB2 PRO A  90       1.306   8.564  -9.611  1.00  0.00           H  
ATOM   1300  HB3 PRO A  90       2.871   8.675  -8.810  1.00  0.00           H  
ATOM   1301  HG3 PRO A  90       2.723   6.388  -8.078  1.00  0.00           H  
ATOM   1302  HG2 PRO A  90       2.058   6.279  -9.708  1.00  0.00           H  
ATOM   1303  HA  PRO A  90       1.878   8.699  -6.641  1.00  0.00           H  
ATOM   1304  N   ARG A  91      -0.890   9.917  -7.905  1.00  0.00           N  
ATOM   1305  CA  ARG A  91      -1.791  11.072  -7.964  1.00  0.00           C  
ATOM   1306  C   ARG A  91      -2.255  11.557  -6.574  1.00  0.00           C  
ATOM   1307  O   ARG A  91      -2.952  12.567  -6.508  1.00  0.00           O  
ATOM   1308  CB  ARG A  91      -3.028  10.712  -8.822  1.00  0.00           C  
ATOM   1309  CG  ARG A  91      -2.761  10.079 -10.205  1.00  0.00           C  
ATOM   1310  CD  ARG A  91      -2.503  11.083 -11.342  1.00  0.00           C  
ATOM   1311  NE  ARG A  91      -1.392  11.996 -11.048  1.00  0.00           N  
ATOM   1312  CZ  ARG A  91      -0.084  11.693 -11.011  1.00  0.00           C  
ATOM   1313  NH1 ARG A  91       0.366  10.480 -11.362  1.00  0.00           N  
ATOM   1314  NH2 ARG A  91       0.787  12.627 -10.612  1.00  0.00           N1+
ATOM   1315  HB2 ARG A  91      -3.617   9.998  -8.249  1.00  0.00           H  
ATOM   1316  HB3 ARG A  91      -3.666  11.587  -8.946  1.00  0.00           H  
ATOM   1317  HG2 ARG A  91      -2.048   9.254 -10.193  1.00  0.00           H  
ATOM   1318  HG3 ARG A  91      -3.709   9.610 -10.469  1.00  0.00           H  
ATOM   1319  HD2 ARG A  91      -2.197  10.539 -12.236  1.00  0.00           H  
ATOM   1320  HD3 ARG A  91      -3.416  11.617 -11.609  1.00  0.00           H  
ATOM   1321  HE  ARG A  91      -1.673  12.931 -10.751  1.00  0.00           H  
ATOM   1322 HH12 ARG A  91       1.353  10.271 -11.335  1.00  0.00           H  
ATOM   1323 HH11 ARG A  91      -0.286   9.772 -11.666  1.00  0.00           H  
ATOM   1324 HH22 ARG A  91       1.776  12.437 -10.570  1.00  0.00           H  
ATOM   1325 HH21 ARG A  91       0.441  13.534 -10.297  1.00  0.00           H  
ATOM   1326  H   ARG A  91      -1.327   9.019  -8.059  1.00  0.00           H  
ATOM   1327  HA  ARG A  91      -1.264  11.907  -8.424  1.00  0.00           H  
ATOM   1328  N   LEU A  92      -1.898  10.825  -5.505  1.00  0.00           N  
ATOM   1329  CA  LEU A  92      -2.340  11.055  -4.128  1.00  0.00           C  
ATOM   1330  C   LEU A  92      -1.182  11.489  -3.209  1.00  0.00           C  
ATOM   1331  O   LEU A  92      -1.413  11.666  -2.013  1.00  0.00           O  
ATOM   1332  CB  LEU A  92      -3.018   9.770  -3.596  1.00  0.00           C  
ATOM   1333  CG  LEU A  92      -4.175   9.239  -4.471  1.00  0.00           C  
ATOM   1334  CD1 LEU A  92      -4.618   7.831  -4.024  1.00  0.00           C  
ATOM   1335  CD2 LEU A  92      -5.341  10.246  -4.559  1.00  0.00           C  
ATOM   1336  HB2 LEU A  92      -2.264   8.989  -3.491  1.00  0.00           H  
ATOM   1337  HB3 LEU A  92      -3.403   9.951  -2.591  1.00  0.00           H  
ATOM   1338  HG  LEU A  92      -3.799   9.108  -5.484  1.00  0.00           H  
ATOM   1339 HD11 LEU A  92      -4.478   7.107  -4.828  1.00  0.00           H  
ATOM   1340 HD12 LEU A  92      -4.053   7.471  -3.164  1.00  0.00           H  
ATOM   1341 HD13 LEU A  92      -5.669   7.791  -3.755  1.00  0.00           H  
ATOM   1342 HD21 LEU A  92      -5.198  11.106  -3.905  1.00  0.00           H  
ATOM   1343 HD22 LEU A  92      -5.443  10.628  -5.574  1.00  0.00           H  
ATOM   1344 HD23 LEU A  92      -6.295   9.805  -4.280  1.00  0.00           H  
ATOM   1345  H   LEU A  92      -1.331   9.999  -5.645  1.00  0.00           H  
ATOM   1346  HA  LEU A  92      -3.064  11.869  -4.097  1.00  0.00           H  
ATOM   1347  N   LYS A  93       0.026  11.680  -3.772  1.00  0.00           N  
ATOM   1348  CA  LYS A  93       1.214  12.152  -3.060  1.00  0.00           C  
ATOM   1349  C   LYS A  93       1.116  13.621  -2.608  1.00  0.00           C  
ATOM   1350  O   LYS A  93       1.457  13.910  -1.462  1.00  0.00           O  
ATOM   1351  CB  LYS A  93       2.465  11.958  -3.943  1.00  0.00           C  
ATOM   1352  CG  LYS A  93       2.878  10.491  -4.145  1.00  0.00           C  
ATOM   1353  CD  LYS A  93       4.207  10.374  -4.910  1.00  0.00           C  
ATOM   1354  CE  LYS A  93       4.663   8.924  -5.125  1.00  0.00           C  
ATOM   1355  NZ  LYS A  93       6.011   8.862  -5.714  1.00  0.00           N1+
ATOM   1356  HB2 LYS A  93       2.320  12.439  -4.912  1.00  0.00           H  
ATOM   1357  HB3 LYS A  93       3.306  12.472  -3.475  1.00  0.00           H  
ATOM   1358  HG2 LYS A  93       2.978  10.010  -3.172  1.00  0.00           H  
ATOM   1359  HG3 LYS A  93       2.091   9.952  -4.674  1.00  0.00           H  
ATOM   1360  HD2 LYS A  93       4.109  10.869  -5.877  1.00  0.00           H  
ATOM   1361  HD3 LYS A  93       4.980  10.919  -4.366  1.00  0.00           H  
ATOM   1362  HE2 LYS A  93       4.673   8.381  -4.180  1.00  0.00           H  
ATOM   1363  HE3 LYS A  93       3.979   8.410  -5.795  1.00  0.00           H  
ATOM   1364  HZ1 LYS A  93       6.672   9.307  -5.093  1.00  0.00           H  
ATOM   1365  HZ2 LYS A  93       6.276   7.895  -5.845  1.00  0.00           H  
ATOM   1366  HZ3 LYS A  93       6.014   9.335  -6.606  1.00  0.00           H  
ATOM   1367  H   LYS A  93       0.138  11.513  -4.762  1.00  0.00           H  
ATOM   1368  HA  LYS A  93       1.328  11.538  -2.164  1.00  0.00           H  
ATOM   1369  N   THR A  94       0.689  14.512  -3.520  1.00  0.00           N  
ATOM   1370  CA  THR A  94       0.732  15.967  -3.338  1.00  0.00           C  
ATOM   1371  C   THR A  94      -0.602  16.685  -2.994  1.00  0.00           C  
ATOM   1372  O   THR A  94      -0.493  17.769  -2.423  1.00  0.00           O  
ATOM   1373  CB  THR A  94       1.367  16.685  -4.562  1.00  0.00           C  
ATOM   1374  OG1 THR A  94       0.493  16.737  -5.672  1.00  0.00           O  
ATOM   1375  CG2 THR A  94       2.704  16.078  -5.016  1.00  0.00           C  
ATOM   1376  HB  THR A  94       1.567  17.721  -4.281  1.00  0.00           H  
ATOM   1377  HG1 THR A  94      -0.264  17.284  -5.446  1.00  0.00           H  
ATOM   1378 HG21 THR A  94       3.418  16.045  -4.192  1.00  0.00           H  
ATOM   1379 HG22 THR A  94       2.581  15.062  -5.393  1.00  0.00           H  
ATOM   1380 HG23 THR A  94       3.149  16.671  -5.815  1.00  0.00           H  
ATOM   1381  H   THR A  94       0.415  14.194  -4.439  1.00  0.00           H  
ATOM   1382  HA  THR A  94       1.394  16.183  -2.497  1.00  0.00           H  
ATOM   1383  N   PRO A  95      -1.810  16.108  -3.227  1.00  0.00           N  
ATOM   1384  CA  PRO A  95      -3.069  16.708  -2.730  1.00  0.00           C  
ATOM   1385  C   PRO A  95      -3.285  16.879  -1.205  1.00  0.00           C  
ATOM   1386  O   PRO A  95      -3.998  17.820  -0.852  1.00  0.00           O  
ATOM   1387  CD  PRO A  95      -2.110  15.039  -4.183  1.00  0.00           C  
ATOM   1388  CB  PRO A  95      -4.175  15.845  -3.345  1.00  0.00           C  
ATOM   1389  CG  PRO A  95      -3.554  15.277  -4.601  1.00  0.00           C  
ATOM   1390  HD3 PRO A  95      -1.455  15.026  -5.054  1.00  0.00           H  
ATOM   1391  HD2 PRO A  95      -2.024  14.083  -3.673  1.00  0.00           H  
ATOM   1392  HB2 PRO A  95      -4.453  15.027  -2.680  1.00  0.00           H  
ATOM   1393  HB3 PRO A  95      -5.075  16.419  -3.552  1.00  0.00           H  
ATOM   1394  HG3 PRO A  95      -3.585  16.031  -5.386  1.00  0.00           H  
ATOM   1395  HG2 PRO A  95      -4.061  14.384  -4.966  1.00  0.00           H  
ATOM   1396  HA  PRO A  95      -3.128  17.700  -3.184  1.00  0.00           H  
ATOM   1397  N   PRO A  96      -2.658  16.063  -0.320  1.00  0.00           N  
ATOM   1398  CA  PRO A  96      -2.673  16.322   1.137  1.00  0.00           C  
ATOM   1399  C   PRO A  96      -1.929  17.584   1.621  1.00  0.00           C  
ATOM   1400  O   PRO A  96      -2.124  17.961   2.776  1.00  0.00           O  
ATOM   1401  CD  PRO A  96      -2.120  14.728  -0.592  1.00  0.00           C  
ATOM   1402  CB  PRO A  96      -2.054  15.053   1.753  1.00  0.00           C  
ATOM   1403  CG  PRO A  96      -2.276  13.970   0.716  1.00  0.00           C  
ATOM   1404  HD3 PRO A  96      -2.632  14.206  -1.399  1.00  0.00           H  
ATOM   1405  HD2 PRO A  96      -1.065  14.815  -0.846  1.00  0.00           H  
ATOM   1406  HB2 PRO A  96      -0.981  15.182   1.906  1.00  0.00           H  
ATOM   1407  HB3 PRO A  96      -2.494  14.796   2.717  1.00  0.00           H  
ATOM   1408  HG3 PRO A  96      -3.293  13.590   0.807  1.00  0.00           H  
ATOM   1409  HG2 PRO A  96      -1.591  13.126   0.811  1.00  0.00           H  
ATOM   1410  HA  PRO A  96      -3.718  16.390   1.448  1.00  0.00           H  
ATOM   1411  N   ARG A  97      -1.080  18.188   0.770  1.00  0.00           N  
ATOM   1412  CA  ARG A  97      -0.245  19.342   1.110  1.00  0.00           C  
ATOM   1413  C   ARG A  97      -1.045  20.673   1.176  1.00  0.00           C  
ATOM   1414  O   ARG A  97      -0.982  21.307   2.231  1.00  0.00           O  
ATOM   1415  CB  ARG A  97       1.001  19.346   0.183  1.00  0.00           C  
ATOM   1416  CG  ARG A  97       2.247  20.120   0.670  1.00  0.00           C  
ATOM   1417  CD  ARG A  97       2.084  21.623   0.947  1.00  0.00           C  
ATOM   1418  NE  ARG A  97       1.518  22.350  -0.197  1.00  0.00           N  
ATOM   1419  CZ  ARG A  97       1.059  23.613  -0.163  1.00  0.00           C  
ATOM   1420  NH1 ARG A  97       1.055  24.326   0.973  1.00  0.00           N  
ATOM   1421  NH2 ARG A  97       0.590  24.168  -1.284  1.00  0.00           N1+
ATOM   1422  HB2 ARG A  97       1.327  18.311   0.068  1.00  0.00           H  
ATOM   1423  HB3 ARG A  97       0.749  19.657  -0.825  1.00  0.00           H  
ATOM   1424  HG2 ARG A  97       2.518  19.660   1.621  1.00  0.00           H  
ATOM   1425  HG3 ARG A  97       3.103  19.951   0.016  1.00  0.00           H  
ATOM   1426  HD2 ARG A  97       1.561  21.798   1.886  1.00  0.00           H  
ATOM   1427  HD3 ARG A  97       3.076  22.058   1.073  1.00  0.00           H  
ATOM   1428  HE  ARG A  97       1.567  21.878  -1.098  1.00  0.00           H  
ATOM   1429 HH12 ARG A  97       0.710  25.274   0.985  1.00  0.00           H  
ATOM   1430 HH11 ARG A  97       1.400  23.910   1.826  1.00  0.00           H  
ATOM   1431 HH22 ARG A  97       0.253  25.119  -1.298  1.00  0.00           H  
ATOM   1432 HH21 ARG A  97       0.554  23.613  -2.141  1.00  0.00           H  
ATOM   1433  H   ARG A  97      -0.974  17.828  -0.169  1.00  0.00           H  
ATOM   1434  HA  ARG A  97       0.134  19.165   2.118  1.00  0.00           H  
ATOM   1435  N   PRO A  98      -1.801  21.081   0.121  1.00  0.00           N  
ATOM   1436  CA  PRO A  98      -2.650  22.290   0.179  1.00  0.00           C  
ATOM   1437  C   PRO A  98      -3.947  22.077   0.990  1.00  0.00           C  
ATOM   1438  O   PRO A  98      -4.976  21.707   0.424  1.00  0.00           O  
ATOM   1439  CD  PRO A  98      -1.802  20.524  -1.235  1.00  0.00           C  
ATOM   1440  CB  PRO A  98      -2.920  22.610  -1.302  1.00  0.00           C  
ATOM   1441  CG  PRO A  98      -2.895  21.260  -1.995  1.00  0.00           C  
ATOM   1442  HD3 PRO A  98      -0.849  20.741  -1.710  1.00  0.00           H  
ATOM   1443  HD2 PRO A  98      -1.975  19.455  -1.268  1.00  0.00           H  
ATOM   1444  HB2 PRO A  98      -3.856  23.139  -1.470  1.00  0.00           H  
ATOM   1445  HB3 PRO A  98      -2.117  23.236  -1.694  1.00  0.00           H  
ATOM   1446  HG3 PRO A  98      -2.708  21.325  -3.067  1.00  0.00           H  
ATOM   1447  HG2 PRO A  98      -3.849  20.750  -1.852  1.00  0.00           H  
ATOM   1448  HA  PRO A  98      -2.102  23.125   0.620  1.00  0.00           H  
ATOM   1449  N   GLN A  99      -3.866  22.320   2.307  1.00  0.00           N  
ATOM   1450  CA  GLN A  99      -4.970  22.139   3.256  1.00  0.00           C  
ATOM   1451  C   GLN A  99      -5.860  23.386   3.421  1.00  0.00           C  
ATOM   1452  O   GLN A  99      -6.981  23.248   3.909  1.00  0.00           O  
ATOM   1453  CB  GLN A  99      -4.391  21.687   4.612  1.00  0.00           C  
ATOM   1454  CG  GLN A  99      -3.761  20.281   4.543  1.00  0.00           C  
ATOM   1455  CD  GLN A  99      -3.093  19.833   5.845  1.00  0.00           C  
ATOM   1456  OE1 GLN A  99      -3.329  20.392   6.914  1.00  0.00           O  
ATOM   1457  NE2 GLN A  99      -2.259  18.797   5.753  1.00  0.00           N  
ATOM   1458  HB2 GLN A  99      -3.647  22.410   4.950  1.00  0.00           H  
ATOM   1459  HB3 GLN A  99      -5.179  21.685   5.368  1.00  0.00           H  
ATOM   1460  HG2 GLN A  99      -4.520  19.546   4.272  1.00  0.00           H  
ATOM   1461  HG3 GLN A  99      -3.009  20.256   3.756  1.00  0.00           H  
ATOM   1462 HE22 GLN A  99      -1.791  18.446   6.576  1.00  0.00           H  
ATOM   1463 HE21 GLN A  99      -2.092  18.359   4.856  1.00  0.00           H  
ATOM   1464  H   GLN A  99      -2.977  22.587   2.706  1.00  0.00           H  
ATOM   1465  HA  GLN A  99      -5.622  21.341   2.894  1.00  0.00           H  
ATOM   1466  N   GLY A 100      -5.360  24.568   3.019  1.00  0.00           N  
ATOM   1467  CA  GLY A 100      -6.074  25.842   3.135  1.00  0.00           C  
ATOM   1468  C   GLY A 100      -6.963  26.138   1.914  1.00  0.00           C  
ATOM   1469  O   GLY A 100      -7.754  27.079   1.974  1.00  0.00           O  
ATOM   1470  HA3 GLY A 100      -5.339  26.641   3.227  1.00  0.00           H  
ATOM   1471  H   GLY A 100      -4.430  24.598   2.626  1.00  0.00           H  
ATOM   1472  HA2 GLY A 100      -6.680  25.869   4.042  1.00  0.00           H  
ATOM   1473  N   GLN A 101      -6.837  25.366   0.819  1.00  0.00           N  
ATOM   1474  CA  GLN A 101      -7.620  25.535  -0.407  1.00  0.00           C  
ATOM   1475  C   GLN A 101      -9.049  24.983  -0.271  1.00  0.00           C  
ATOM   1476  O   GLN A 101      -9.244  23.949   0.367  1.00  0.00           O  
ATOM   1477  CB  GLN A 101      -6.891  24.865  -1.588  1.00  0.00           C  
ATOM   1478  CG  GLN A 101      -5.588  25.588  -1.990  1.00  0.00           C  
ATOM   1479  CD  GLN A 101      -4.949  25.027  -3.264  1.00  0.00           C  
ATOM   1480  OE1 GLN A 101      -5.592  24.334  -4.049  1.00  0.00           O  
ATOM   1481  NE2 GLN A 101      -3.671  25.340  -3.486  1.00  0.00           N  
ATOM   1482  HB2 GLN A 101      -6.678  23.820  -1.354  1.00  0.00           H  
ATOM   1483  HB3 GLN A 101      -7.565  24.851  -2.447  1.00  0.00           H  
ATOM   1484  HG2 GLN A 101      -5.790  26.646  -2.158  1.00  0.00           H  
ATOM   1485  HG3 GLN A 101      -4.866  25.531  -1.174  1.00  0.00           H  
ATOM   1486 HE22 GLN A 101      -3.204  24.996  -4.313  1.00  0.00           H  
ATOM   1487 HE21 GLN A 101      -3.163  25.920  -2.835  1.00  0.00           H  
ATOM   1488  H   GLN A 101      -6.193  24.589   0.831  1.00  0.00           H  
ATOM   1489  HA  GLN A 101      -7.693  26.604  -0.619  1.00  0.00           H  
ATOM   1490  N   ARG A 102      -9.999  25.680  -0.920  1.00  0.00           N  
ATOM   1491  CA  ARG A 102     -11.427  25.353  -1.030  1.00  0.00           C  
ATOM   1492  C   ARG A 102     -12.140  25.298   0.342  1.00  0.00           C  
ATOM   1493  O   ARG A 102     -12.352  24.200   0.858  1.00  0.00           O  
ATOM   1494  CB  ARG A 102     -11.648  24.055  -1.848  1.00  0.00           C  
ATOM   1495  CG  ARG A 102     -11.071  24.098  -3.277  1.00  0.00           C  
ATOM   1496  CD  ARG A 102     -11.052  22.725  -3.968  1.00  0.00           C  
ATOM   1497  NE  ARG A 102     -10.080  21.828  -3.333  1.00  0.00           N  
ATOM   1498  CZ  ARG A 102      -8.745  21.881  -3.463  1.00  0.00           C  
ATOM   1499  NH1 ARG A 102      -8.157  22.718  -4.328  1.00  0.00           N  
ATOM   1500  NH2 ARG A 102      -7.991  21.082  -2.704  1.00  0.00           N1+
ATOM   1501  HB2 ARG A 102     -11.219  23.208  -1.310  1.00  0.00           H  
ATOM   1502  HB3 ARG A 102     -12.717  23.851  -1.918  1.00  0.00           H  
ATOM   1503  HG2 ARG A 102     -11.543  24.856  -3.902  1.00  0.00           H  
ATOM   1504  HG3 ARG A 102     -10.030  24.406  -3.184  1.00  0.00           H  
ATOM   1505  HD2 ARG A 102     -12.008  22.241  -3.769  1.00  0.00           H  
ATOM   1506  HD3 ARG A 102     -10.961  22.786  -5.052  1.00  0.00           H  
ATOM   1507  HE  ARG A 102     -10.469  21.150  -2.681  1.00  0.00           H  
ATOM   1508 HH12 ARG A 102      -7.147  22.771  -4.380  1.00  0.00           H  
ATOM   1509 HH11 ARG A 102      -8.716  23.315  -4.918  1.00  0.00           H  
ATOM   1510 HH22 ARG A 102      -8.441  20.448  -2.046  1.00  0.00           H  
ATOM   1511 HH21 ARG A 102      -6.985  21.062  -2.811  1.00  0.00           H  
ATOM   1512  H   ARG A 102      -9.718  26.516  -1.412  1.00  0.00           H  
ATOM   1513  HA  ARG A 102     -11.882  26.156  -1.609  1.00  0.00           H  
ATOM   1514  N   PRO A 103     -12.532  26.473   0.897  1.00  0.00           N  
ATOM   1515  CA  PRO A 103     -13.407  26.557   2.090  1.00  0.00           C  
ATOM   1516  C   PRO A 103     -14.775  25.850   1.967  1.00  0.00           C  
ATOM   1517  O   PRO A 103     -15.332  25.451   2.988  1.00  0.00           O  
ATOM   1518  CD  PRO A 103     -12.162  27.810   0.431  1.00  0.00           C  
ATOM   1519  CB  PRO A 103     -13.578  28.070   2.325  1.00  0.00           C  
ATOM   1520  CG  PRO A 103     -12.379  28.706   1.642  1.00  0.00           C  
ATOM   1521  HD3 PRO A 103     -11.132  27.884   0.083  1.00  0.00           H  
ATOM   1522  HD2 PRO A 103     -12.826  28.097  -0.385  1.00  0.00           H  
ATOM   1523  HB2 PRO A 103     -14.492  28.435   1.852  1.00  0.00           H  
ATOM   1524  HB3 PRO A 103     -13.633  28.326   3.383  1.00  0.00           H  
ATOM   1525  HG3 PRO A 103     -11.511  28.642   2.300  1.00  0.00           H  
ATOM   1526  HG2 PRO A 103     -12.530  29.755   1.385  1.00  0.00           H  
ATOM   1527  HA  PRO A 103     -12.856  26.122   2.926  1.00  0.00           H  
ATOM   1528  N   ALA A 104     -15.253  25.676   0.724  1.00  0.00           N  
ATOM   1529  CA  ALA A 104     -16.392  24.845   0.355  1.00  0.00           C  
ATOM   1530  C   ALA A 104     -15.884  23.749  -0.606  1.00  0.00           C  
ATOM   1531  O   ALA A 104     -15.934  23.960  -1.820  1.00  0.00           O  
ATOM   1532  CB  ALA A 104     -17.470  25.735  -0.291  1.00  0.00           C  
ATOM   1533  HB1 ALA A 104     -17.847  26.466   0.425  1.00  0.00           H  
ATOM   1534  HB2 ALA A 104     -17.085  26.285  -1.150  1.00  0.00           H  
ATOM   1535  HB3 ALA A 104     -18.321  25.141  -0.628  1.00  0.00           H  
ATOM   1536  H   ALA A 104     -14.732  26.057  -0.052  1.00  0.00           H  
ATOM   1537  HA  ALA A 104     -16.852  24.390   1.231  1.00  0.00           H  
ATOM   1538  N   PRO A 105     -15.355  22.620  -0.069  1.00  0.00           N  
ATOM   1539  CA  PRO A 105     -14.809  21.533  -0.902  1.00  0.00           C  
ATOM   1540  C   PRO A 105     -15.924  20.798  -1.666  1.00  0.00           C  
ATOM   1541  O   PRO A 105     -16.828  20.245  -1.039  1.00  0.00           O  
ATOM   1542  CD  PRO A 105     -15.244  22.299   1.359  1.00  0.00           C  
ATOM   1543  CB  PRO A 105     -14.074  20.636   0.107  1.00  0.00           C  
ATOM   1544  CG  PRO A 105     -14.818  20.835   1.417  1.00  0.00           C  
ATOM   1545  HD3 PRO A 105     -14.479  22.929   1.810  1.00  0.00           H  
ATOM   1546  HD2 PRO A 105     -16.175  22.440   1.909  1.00  0.00           H  
ATOM   1547  HB2 PRO A 105     -14.026  19.588  -0.193  1.00  0.00           H  
ATOM   1548  HB3 PRO A 105     -13.047  20.989   0.214  1.00  0.00           H  
ATOM   1549  HG3 PRO A 105     -14.220  20.594   2.296  1.00  0.00           H  
ATOM   1550  HG2 PRO A 105     -15.703  20.198   1.431  1.00  0.00           H  
ATOM   1551  HA  PRO A 105     -14.084  21.926  -1.616  1.00  0.00           H  
ATOM   1552  N   GLU A 106     -15.854  20.866  -3.008  1.00  0.00           N  
ATOM   1553  CA  GLU A 106     -16.845  20.346  -3.965  1.00  0.00           C  
ATOM   1554  C   GLU A 106     -18.187  21.118  -3.950  1.00  0.00           C  
ATOM   1555  O   GLU A 106     -19.189  20.593  -4.437  1.00  0.00           O  
ATOM   1556  CB  GLU A 106     -17.034  18.814  -3.811  1.00  0.00           C  
ATOM   1557  CG  GLU A 106     -15.722  18.010  -3.899  1.00  0.00           C  
ATOM   1558  CD  GLU A 106     -15.940  16.532  -3.589  1.00  0.00           C  
ATOM   1559  OE1 GLU A 106     -15.353  16.069  -2.588  1.00  0.00           O  
ATOM   1560  OE2 GLU A 106     -16.670  15.873  -4.360  1.00  0.00           O1-
ATOM   1561  HB2 GLU A 106     -17.544  18.589  -2.874  1.00  0.00           H  
ATOM   1562  HB3 GLU A 106     -17.703  18.456  -4.595  1.00  0.00           H  
ATOM   1563  HG2 GLU A 106     -15.288  18.101  -4.895  1.00  0.00           H  
ATOM   1564  HG3 GLU A 106     -14.979  18.397  -3.201  1.00  0.00           H  
ATOM   1565  H   GLU A 106     -15.068  21.344  -3.424  1.00  0.00           H  
ATOM   1566  HA  GLU A 106     -16.418  20.524  -4.952  1.00  0.00           H  
ATOM   1567  N   NMA A 106A    -18.181  22.351  -3.414  1.00  0.00           N  
ATOM   1568  CA  NMA A 106A    -19.348  23.216  -3.317  1.00  0.00           C  
ATOM   1569  H   NMA A 106A    -17.319  22.708  -3.023  1.00  0.00           H  
ATOM   1570 1HA  NMA A 106A    -19.044  24.255  -3.449  1.00  0.00           H  
ATOM   1571 2HA  NMA A 106A    -20.104  22.990  -4.071  1.00  0.00           H  
ATOM   1572 3HA  NMA A 106A    -19.803  23.120  -2.331  1.00  0.00           H  
TER    1573      NMA A 106A
HETATM 1574 ZN    ZN Z 500       4.129  -2.106  -0.284  1.00  0.00          Zn2+
HETATM 1575 ZN    ZN Z 501       2.767  -8.357  10.921  1.00  0.00          Zn2+
HETATM 1576  C1  UNK   900       6.533 -17.862  -3.579  1.00  0.00           C  
HETATM 1577  C2  UNK   900       6.306 -18.980  -4.537  1.00  0.00           C  
HETATM 1578  C3  UNK   900       5.671 -18.722  -5.773  1.00  0.00           C  
HETATM 1579  C4  UNK   900       5.430 -19.765  -6.690  1.00  0.00           C  
HETATM 1580  C5  UNK   900       5.815 -21.081  -6.375  1.00  0.00           C  
HETATM 1581  C6  UNK   900       6.431 -21.356  -5.141  1.00  0.00           C  
HETATM 1582  C7  UNK   900       6.673 -20.311  -4.227  1.00  0.00           C  
HETATM 1583  N1  UNK   900       7.669 -17.658  -3.013  1.00  0.00           N  
HETATM 1584  N2  UNK   900       5.339 -17.093  -3.311  1.00  0.00           N  
HETATM 1585  C8  UNK   900       8.855 -18.300  -3.408  1.00  0.00           C  
HETATM 1586  C9  UNK   900       9.634 -18.979  -2.444  1.00  0.00           C  
HETATM 1587  C10 UNK   900      10.841 -19.602  -2.812  1.00  0.00           C  
HETATM 1588  C11 UNK   900      11.286 -19.551  -4.146  1.00  0.00           C  
HETATM 1589  C12 UNK   900      10.526 -18.867  -5.111  1.00  0.00           C  
HETATM 1590  C13 UNK   900       9.323 -18.236  -4.743  1.00  0.00           C  
HETATM 1591  S1  UNK   900       6.704 -14.734  -2.412  1.00  0.00           S  
HETATM 1592  N3  UNK   900       5.639 -13.437  -1.907  1.00  0.00           N  
HETATM 1593  C14 UNK   900       4.435 -13.832  -2.124  1.00  0.00           C  
HETATM 1594  N4  UNK   900       4.229 -15.109  -2.624  1.00  0.00           N  
HETATM 1595  C15 UNK   900       5.358 -15.874  -2.860  1.00  0.00           C  
HETATM 1596  C16 UNK   900       3.235 -12.935  -1.864  1.00  0.00           C  
HETATM 1597  C17 UNK   900       2.889 -15.650  -2.875  1.00  0.00           C  
HETATM 1598  C18 UNK   900       2.218 -16.369  -1.711  1.00  0.00           C  
HETATM 1599  C19 UNK   900       1.011 -17.052  -1.959  1.00  0.00           C  
HETATM 1600  C20 UNK   900       0.335 -17.714  -0.915  1.00  0.00           C  
HETATM 1601  C21 UNK   900       0.870 -17.701   0.386  1.00  0.00           C  
HETATM 1602  C22 UNK   900       2.083 -17.037   0.641  1.00  0.00           C  
HETATM 1603  C23 UNK   900       2.753 -16.363  -0.400  1.00  0.00           C  
HETATM 1604  H1  UNK   900       5.368 -17.718  -6.030  1.00  0.00           H  
HETATM 1605  H2  UNK   900       4.952 -19.554  -7.634  1.00  0.00           H  
HETATM 1606  H3  UNK   900       5.631 -21.881  -7.078  1.00  0.00           H  
HETATM 1607  H4  UNK   900       6.718 -22.367  -4.894  1.00  0.00           H  
HETATM 1608  H5  UNK   900       7.144 -20.544  -3.282  1.00  0.00           H  
HETATM 1609  H6  UNK   900       9.317 -19.038  -1.415  1.00  0.00           H  
HETATM 1610  H7  UNK   900      11.427 -20.116  -2.063  1.00  0.00           H  
HETATM 1611  H8  UNK   900      12.212 -20.033  -4.426  1.00  0.00           H  
HETATM 1612  H9  UNK   900      10.870 -18.818  -6.134  1.00  0.00           H  
HETATM 1613  H10 UNK   900       8.760 -17.700  -5.493  1.00  0.00           H  
HETATM 1614  H11 UNK   900       3.532 -12.034  -1.330  1.00  0.00           H  
HETATM 1615  H12 UNK   900       2.779 -12.633  -2.809  1.00  0.00           H  
HETATM 1616  H13 UNK   900       2.222 -14.860  -3.217  1.00  0.00           H  
HETATM 1617  H14 UNK   900       2.929 -16.343  -3.717  1.00  0.00           H  
HETATM 1618  H15 UNK   900       0.592 -17.063  -2.954  1.00  0.00           H  
HETATM 1619  H16 UNK   900      -0.595 -18.226  -1.112  1.00  0.00           H  
HETATM 1620  H17 UNK   900       0.342 -18.199   1.188  1.00  0.00           H  
HETATM 1621  H18 UNK   900       2.490 -17.029   1.641  1.00  0.00           H  
HETATM 1622  H19 UNK   900       3.672 -15.848  -0.173  1.00  0.00           H  
HETATM 1623  H20 UNK   900       2.489 -13.444  -1.254  1.00  0.00           H  
CONECT    1    4    5    6
CONECT    4    1
CONECT    5    1
CONECT    6    1
CONECT 1574  354  604
CONECT 1575  530  548  897
CONECT 1576 1577 1583 1584
CONECT 1576 1583
CONECT 1577 1576 1578 1582
CONECT 1577 1582
CONECT 1578 1577 1579 1604
CONECT 1578 1579
CONECT 1579 1578 1580 1605
CONECT 1579 1578
CONECT 1580 1579 1581 1606
CONECT 1580 1581
CONECT 1581 1580 1582 1607
CONECT 1581 1580
CONECT 1582 1577 1581 1608
CONECT 1582 1577
CONECT 1583 1576 1585
CONECT 1583 1576
CONECT 1584 1576 1595
CONECT 1584 1595
CONECT 1585 1583 1586 1590
CONECT 1585 1590
CONECT 1586 1585 1587 1609
CONECT 1586 1587
CONECT 1587 1586 1588 1610
CONECT 1587 1586
CONECT 1588 1587 1589 1611
CONECT 1588 1589
CONECT 1589 1588 1590 1612
CONECT 1589 1588
CONECT 1590 1585 1589 1613
CONECT 1590 1585
CONECT 1591 1592 1595
CONECT 1592 1591 1593
CONECT 1592 1593
CONECT 1593 1592 1594 1596
CONECT 1593 1592
CONECT 1594 1593 1595 1597
CONECT 1595 1584 1591 1594
CONECT 1595 1584
CONECT 1596 1593 1614 1615 1623
CONECT 1597 1594 1598 1616 1617
CONECT 1598 1597 1599 1603
CONECT 1598 1603
CONECT 1599 1598 1600 1618
CONECT 1599 1600
CONECT 1600 1599 1601 1619
CONECT 1600 1599
CONECT 1601 1600 1602 1620
CONECT 1601 1602
CONECT 1602 1601 1603 1621
CONECT 1602 1601
CONECT 1603 1598 1602 1622
CONECT 1603 1598
CONECT 1604 1578
CONECT 1605 1579
CONECT 1606 1580
CONECT 1607 1581
CONECT 1608 1582
CONECT 1609 1586
CONECT 1610 1587
CONECT 1611 1588
CONECT 1612 1589
CONECT 1613 1590
CONECT 1614 1596
CONECT 1615 1596
CONECT 1616 1597
CONECT 1617 1597
CONECT 1618 1599
CONECT 1619 1600
CONECT 1620 1601
CONECT 1621 1602
CONECT 1622 1603
CONECT 1623 1596
ENDMDL
END   
